# Supplementary material for: Exploration of the molecular mechanism of intercellular communication in paediatric neuroblastoma by single-cell sequencing
Source: Sci Rep. 2023 Nov 21;13:20406. doi: 10.1038/s41598-023-47796-0 (PMC10663476; doi:10.1038/s41598-023-47796-0)
Supplement: Supplementary file 1 — Supplementary Information. [file 41598_2023_47796_MOESM1_ESM.txt]

3,276 cell subtype marker genes from single-cell expression profiles using FindAllMarkers
Symbol	p_val	avg_log2FC	pct.1	pct.2	p_val_adj	cluster	gene
DCN	0	6.44313729963471	0.994	0.134	0	Fibroblasts	DCN
COL1A1	0	5.68422150683052	0.971	0.118	0	Fibroblasts	COL1A1
CFD	0	5.53594049063732	0.994	0.218	0	Fibroblasts	CFD
MGP	0	5.20938386466951	0.972	0.104	0	Fibroblasts	MGP
C12orf60	0	5.19117492478258	0.972	0.122	0	Fibroblasts	C12orf60
COL1A2	0	5.10400378293069	0.98	0.134	0	Fibroblasts	COL1A2
IGFBP5	0	5.0465665406037	0.959	0.21	0	Fibroblasts	IGFBP5
CCDC80	0	4.97180313228355	0.959	0.107	0	Fibroblasts	CCDC80
COL3A1	0	4.82519241163977	0.942	0.079	0	Fibroblasts	COL3A1
LUM	0	4.67707170422635	0.922	0.072	0	Fibroblasts	LUM
C1R	0	4.5507884147119	0.932	0.083	0	Fibroblasts	C1R
C1S	0	4.07520932040576	0.935	0.078	0	Fibroblasts	C1S
FBN1	0	4.03312578237135	0.868	0.057	0	Fibroblasts	FBN1
AC007563.2	0	3.98113580974432	0.852	0.109	0	Fibroblasts	AC007563.2
POSTN	0	3.87281098465997	0.779	0.034	0	Fibroblasts	POSTN
MFAP5	0	3.74558814415187	0.766	0.047	0	Fibroblasts	MFAP5
SPARC	0	3.66538062397715	0.958	0.293	0	Fibroblasts	SPARC
TNXB	0	3.6102848971787	0.907	0.058	0	Fibroblasts	TNXB
FSTL1	0	3.36125981956474	0.908	0.218	0	Fibroblasts	FSTL1
IGFBP3	0	3.13627878981947	0.695	0.027	0	Fibroblasts	IGFBP3
SVEP1	0	3.11676550587661	0.701	0.026	0	Fibroblasts	SVEP1
PLAC9	0	3.0472495075404	0.734	0.037	0	Fibroblasts	PLAC9
COL5A1	0	3.02601593852668	0.753	0.058	0	Fibroblasts	COL5A1
COL14A1	0	3.01407344274713	0.731	0.039	0	Fibroblasts	COL14A1
CYP21A2	0	3.01219390150488	0.855	0.026	0	Fibroblasts	CYP21A2
ISLR	0	2.99523196485156	0.738	0.032	0	Fibroblasts	ISLR
AC010931.3	0	2.99521510235334	0.738	0.033	0	Fibroblasts	AC010931.3
FBLN5	0	2.7266881288739	0.746	0.04	0	Fibroblasts	FBLN5
CD34	0	2.66116923354828	0.696	0.019	0	Fibroblasts	CD34
SRPX	2.3682236707509e-303	3.15620910279488	0.715	0.046	7.93686481015457e-299	Fibroblasts	SRPX
MMP2	6.03805420158376e-303	3.45127023346729	0.855	0.154	2.02359348511878e-298	Fibroblasts	MMP2
CHRDL1	7.42091782649073e-302	2.44030866139663	0.674	0.025	2.4870464003701e-297	Fibroblasts	CHRDL1
COL6A1	6.80100203508858e-301	3.60568673492409	0.951	0.355	2.27928782203959e-296	Fibroblasts	COL6A1
NUPR1	3.45184535309619e-300	3.05157260961601	0.714	0.042	1.15685145163666e-295	Fibroblasts	NUPR1
COL6A3	3.66619406458821e-297	3.15171586539056	0.779	0.097	1.22868827880609e-292	Fibroblasts	COL6A3
GSN	1.70058505327562e-295	3.98845901864594	0.943	0.335	5.69934074754792e-291	Fibroblasts	GSN
PLPP3	1.71009794424406e-293	2.92707359934337	0.763	0.087	5.73122225033955e-289	Fibroblasts	PLPP3
SERPINF1	2.40361524684729e-293	3.20136754849456	0.843	0.143	8.05547613828402e-289	Fibroblasts	SERPINF1
CENPP	2.68656165574906e-292	3.13379592964385	0.834	0.147	9.00374273307739e-288	Fibroblasts	CENPP
AC119674.2	1.87318959169971e-290	2.90329547970422	0.776	0.102	6.2778075976224e-286	Fibroblasts	AC119674.2
ABCA8	4.14209178164001e-290	2.79568501700717	0.664	0.029	1.38818063969883e-285	Fibroblasts	ABCA8
FBLN2	6.91799060347681e-288	2.46496025214737	0.712	0.058	2.31849537084922e-283	Fibroblasts	FBLN2
LAMA4	1.34414258138291e-284	2.91864098624354	0.722	0.063	4.50475944724669e-280	Fibroblasts	LAMA4
IGF2	6.58973985246832e-284	3.43044092267997	0.951	0.325	2.20848541415623e-279	Fibroblasts	IGF2
APOD	3.67570979828624e-277	4.32274124870775	0.728	0.072	1.23187738179765e-272	Fibroblasts	APOD
OGN	9.01703542552998e-276	2.28351640386096	0.616	0.018	3.02196925251212e-271	Fibroblasts	OGN
AL445183.1	1.0716244444564e-271	2.23945423415951	0.603	0.016	3.59144216315117e-267	Fibroblasts	AL445183.1
COL6A2	1.73808708024393e-271	3.08922970274125	0.844	0.197	5.82502504072952e-267	Fibroblasts	COL6A2
PODN	5.35029310260594e-271	2.24061379378968	0.603	0.017	1.79309723040735e-266	Fibroblasts	PODN
SCARA5	7.63185742113188e-265	2.48971436683252	0.6	0.02	2.55774069611814e-260	Fibroblasts	SCARA5
C3	1.39271442244704e-264	3.13406842596453	0.927	0.306	4.667543115389e-260	Fibroblasts	C3
HSPB6	9.25307949594943e-264	2.34135440573193	0.666	0.051	3.10107706227249e-259	Fibroblasts	HSPB6
PDGFRL	5.37773375899951e-260	2.6363739521356	0.683	0.066	1.8022936919911e-255	Fibroblasts	PDGFRL
EMP1	1.11308510966386e-254	2.0922100951793	0.64	0.04	3.73039343652745e-250	Fibroblasts	EMP1
AC002398.2	6.23078206652999e-254	2.28936610332907	0.637	0.045	2.08818430177686e-249	Fibroblasts	AC002398.2
NFIA	1.25911323544306e-253	2.0761652824986	0.744	0.11	4.21979209726389e-249	Fibroblasts	NFIA
CLEC3B	5.66728996870674e-253	4.22944448790109	0.868	0.246	1.89933556011238e-248	Fibroblasts	CLEC3B
FN1	9.92288907667779e-251	2.76789356423283	0.703	0.093	3.32555704515779e-246	Fibroblasts	FN1
EXOSC7	1.22054088585123e-247	4.13801359994122	0.868	0.253	4.09052072484181e-243	Fibroblasts	EXOSC7
SERPING1	9.06162714794299e-246	3.17803239348516	0.904	0.341	3.03691372236161e-241	Fibroblasts	SERPING1
INS-IGF2	3.13453331619515e-243	2.91638102144179	0.892	0.266	1.05050749558964e-238	Fibroblasts	INS-IGF2
FBLN1	7.96894655670743e-241	3.07425863327033	0.718	0.113	2.67071274901493e-236	Fibroblasts	FBLN1
MFAP4	1.01072981247513e-240	2.41299126336018	0.714	0.112	3.38735989352915e-236	Fibroblasts	MFAP4
CYBRD1	3.21128944982662e-239	1.97014195797231	0.616	0.041	1.07623154621489e-234	Fibroblasts	CYBRD1
ABCA6	2.14581266038268e-238	2.30952740656015	0.573	0.025	7.19147655000652e-234	Fibroblasts	ABCA6
PI16	6.15556185819786e-238	3.91662886253028	0.645	0.062	2.06297500115643e-233	Fibroblasts	PI16
EFEMP1	4.83673906540965e-236	2.58847234178156	0.695	0.104	1.62098473038139e-231	Fibroblasts	EFEMP1
ANGPTL1	2.05637607407043e-235	2.21734641659905	0.531	0.013	6.89173877463964e-231	Fibroblasts	ANGPTL1
IGFBP6	2.11254517948392e-235	3.60689624573681	0.632	0.058	7.0799839145224e-231	Fibroblasts	IGFBP6
ITM2A	8.31863425544786e-233	2.81561931148166	0.721	0.125	2.7879070843708e-228	Fibroblasts	ITM2A
VIM	6.39277614708356e-231	2.41947675006716	0.958	0.414	2.14247499793359e-226	Fibroblasts	VIM
HSPG2	1.04650787188343e-229	2.38666326802461	0.589	0.042	3.50726648183012e-225	Fibroblasts	HSPG2
C7	9.12376351149017e-229	3.05718407406614	0.554	0.027	3.05773810324081e-224	Fibroblasts	C7
TGFBR3	9.9180440937059e-228	1.85884512333961	0.538	0.02	3.32393329756460e-223	Fibroblasts	TGFBR3
LDLRAD2	1.57201550094298e-226	2.3563433679604	0.567	0.035	5.26845274986029e-222	Fibroblasts	LDLRAD2
AL133415.1	2.19705185972279e-225	1.77903249287393	0.865	0.243	7.36319960267497e-221	Fibroblasts	AL133415.1
AHNAK	7.40963260191676e-225	2.32483191535633	0.823	0.183	2.48326427020638e-220	Fibroblasts	AHNAK
IGFBP4	2.02546057891185e-223	2.03212886106957	0.605	0.051	6.78812858416516e-219	Fibroblasts	IGFBP4
TIMP3	6.4089364675726e-223	2.32593013402326	0.676	0.094	2.14789096774228e-218	Fibroblasts	TIMP3
PRELP	5.02345407438438e-220	1.96818525099851	0.506	0.014	1.68356039848918e-215	Fibroblasts	PRELP
PAMR1	2.24620176692216e-219	1.87838603680546	0.52	0.02	7.52792060166294e-215	Fibroblasts	PAMR1
AEBP1	3.00984582771306e-217	2.49738767400105	0.629	0.077	1.00871973069975e-212	Fibroblasts	AEBP1
GPC3	5.23682776396275e-217	2.34011271974038	0.626	0.077	1.75507045681448e-212	Fibroblasts	GPC3
BOC	1.92155893667049e-210	1.46567263554807	0.485	0.013	6.4399126203575e-206	Fibroblasts	BOC
DPT	5.242483057287e-207	2.54236989295281	0.477	0.012	1.75696577181917e-202	Fibroblasts	DPT
AL163636.2	9.39308144632397e-205	2.38370782485675	0.561	0.049	3.14799731592102e-200	Fibroblasts	AL163636.2
DDR2	1.8945119337415e-204	2.16683318759767	0.539	0.039	6.34926729474126e-200	Fibroblasts	DDR2
RNASE4	3.41342741876082e-204	2.38804063450699	0.561	0.049	1.1439760651235e-199	Fibroblasts	RNASE4
AL163636.1	2.0026761365272e-202	2.35029595492571	0.557	0.049	6.71176880395727e-198	Fibroblasts	AL163636.1
ADH1B	2.10589874499724e-202	2.89762824587886	0.488	0.02	7.05770905398376e-198	Fibroblasts	ADH1B
ABCA10	6.89956333183947e-197	1.60324175652608	0.439	0.006	2.31231965503268e-192	Fibroblasts	ABCA10
ANXA1	4.98339544328203e-196	2.02118439706684	0.837	0.233	1.67013514886154e-191	Fibroblasts	ANXA1
ANXA2	6.60428714282839e-195	2.32553894262348	0.89	0.361	2.21336079304751e-190	Fibroblasts	ANXA2
COL12A1	9.47067161843789e-194	1.45312878541524	0.452	0.012	3.17400088620327e-189	Fibroblasts	COL12A1
FXYD1	1.6019494321141e-192	1.79216062823084	0.571	0.071	5.36877332678721e-188	Fibroblasts	FXYD1
SYN3	8.43791295952377e-192	2.25112824348119	0.676	0.133	2.8278821492548e-187	Fibroblasts	SYN3
ABI3BP	5.86477252356398e-191	1.90037309374109	0.452	0.014	1.96551986354723e-186	Fibroblasts	ABI3BP
THBS2	2.03288412857887e-190	1.9993962402379	0.52	0.044	6.81300786851923e-186	Fibroblasts	THBS2
GPNMB	3.83540132864695e-190	2.13677176346762	0.756	0.168	1.28539640128274e-185	Fibroblasts	GPNMB
TIMP1	4.33759798025359e-190	2.37713869104397	0.85	0.312	1.45370258710219e-185	Fibroblasts	TIMP1
GPX3	3.1214035826627e-185	3.23578611096757	0.791	0.274	1.04610719669358e-180	Fibroblasts	GPX3
FOS	5.02510207629845e-184	1.80137611673922	0.999	0.865	1.68411270985066e-179	Fibroblasts	FOS
LAMB2	5.52658365208149e-184	1.72803894338384	0.516	0.045	1.85217924515859e-179	Fibroblasts	LAMB2
CYR61	2.76141252153324e-183	2.1604760774432	0.539	0.06	9.25459792466652e-179	Fibroblasts	CYR61
FGF7	2.67943612259223e-182	1.67318425404804	0.413	0.006	8.97986222125561e-178	Fibroblasts	FGF7
LHFPL6	8.39466041543949e-181	2.40192316121934	0.747	0.208	2.81338649163039e-176	Fibroblasts	LHFPL6
SYN1	2.27096565268262e-179	2.3443727335666	0.852	0.348	7.61091428840054e-175	Fibroblasts	SYN1
PRSS23	5.04095601697698e-176	2.14303310648823	0.515	0.053	1.68942599952966e-171	Fibroblasts	PRSS23
MRC2	1.14164580320367e-174	2.02690009818692	0.844	0.335	3.82611174485678e-170	Fibroblasts	MRC2
CFH	6.41668917338666e-174	1.78181877046328	0.41	0.01	2.1504892095688e-169	Fibroblasts	CFH
MYL9	3.08422459637677e-173	1.9535629937224	0.622	0.122	1.03364703122971e-168	Fibroblasts	MYL9
CFAP44	1.83107537341029e-172	1.25666818239606	0.468	0.03	6.13666600644723e-168	Fibroblasts	CFAP44
LAMC1	4.95339831318182e-172	2.47043861805416	0.676	0.166	1.66008191067975e-167	Fibroblasts	LAMC1
AP001107.3	9.90006915735859e-171	1.73297068237904	0.436	0.022	3.31790917739716e-166	Fibroblasts	AP001107.3
CD248	1.0856556465631e-170	1.73288430244326	0.435	0.021	3.63846633389158e-166	Fibroblasts	CD248
ABCA9	1.97212795911231e-169	1.57811130079096	0.413	0.014	6.609389642169e-165	Fibroblasts	ABCA9
OSR2	1.83244536204719e-167	2.1688185197004	0.423	0.019	6.14125738636497e-163	Fibroblasts	OSR2
BX322234.1	1.85845540727591e-167	1.93109903816439	0.496	0.052	6.22842745194448e-163	Fibroblasts	BX322234.1
ABCA9-AS1	5.57529760074473e-167	1.45233591695362	0.407	0.014	1.86850523791359e-162	Fibroblasts	ABCA9-AS1
TSHZ2	1.74945210720101e-165	2.11999720041565	0.587	0.101	5.86311379207346e-161	Fibroblasts	TSHZ2
LGALS1	6.03030763896137e-165	2.00855563767618	0.859	0.337	2.02099730212151e-160	Fibroblasts	LGALS1
BX470102.1	5.25264915323466e-164	1.81366543485506	0.895	0.452	1.76037283721506e-159	Fibroblasts	BX470102.1
XIST	1.31715640720407e-163	1.36184420061111	0.603	0.09	4.41431798310371e-159	Fibroblasts	XIST
CAVIN1	2.26067677080036e-163	1.52486519679645	0.438	0.029	7.57643212966032e-159	Fibroblasts	CAVIN1
CXCL12	8.28475254210854e-162	2.67189147004211	0.705	0.212	2.77655196696226e-157	Fibroblasts	CXCL12
PDGFRB	3.69940356950753e-161	2.19630147587407	0.477	0.048	1.23981811228475e-156	Fibroblasts	PDGFRB
S100A6	1.10591993755188e-160	1.88926002669968	0.904	0.481	3.70638007871138e-156	Fibroblasts	S100A6
GPRC5A	2.87747617355461e-160	1.9355589454572	0.408	0.019	9.64357364805091e-156	Fibroblasts	GPRC5A
S100A10	1.59341016665145e-159	2.03241262724187	0.831	0.332	5.34015483251567e-155	Fibroblasts	S100A10
LRP1	3.25998539535018e-159	2.07578469756746	0.897	0.565	1.09255150539766e-154	Fibroblasts	LRP1
TXNIP	1.64044670363067e-156	1.62650614522694	0.904	0.467	5.49779308254783e-152	Fibroblasts	TXNIP
RALGPS2	2.51517739603637e-156	2.14697340723454	0.555	0.099	8.42936552507629e-152	Fibroblasts	RALGPS2
TSIX	9.40911497167486e-155	1.36960473078501	0.574	0.085	3.15337079160711e-150	Fibroblasts	TSIX
ASPN	4.78141984567998e-151	1.69824950074157	0.379	0.015	1.60244504708119e-146	Fibroblasts	ASPN
S100A4	2.07379177244079e-149	1.38888123877986	0.804	0.237	6.95010574615807e-145	Fibroblasts	S100A4
SNAI2	1.69765498225498e-148	1.25913200212803	0.339	0.004	5.68952090752933e-144	Fibroblasts	SNAI2
IGF1	1.1362300559903e-146	2.10587682063253	0.638	0.15	3.8079614096459e-142	Fibroblasts	IGF1
CALD1	1.14896192016974e-146	2.1694041507917	0.682	0.192	3.85063097925687e-142	Fibroblasts	CALD1
ADAMTSL3	4.73107146989755e-146	1.50625014751848	0.362	0.013	1.58557129242146e-141	Fibroblasts	ADAMTSL3
FLRT2	4.22346613365243e-144	1.47753329573479	0.41	0.031	1.41545244003228e-139	Fibroblasts	FLRT2
PDGFRA	4.25884721316019e-144	1.48520159425646	0.423	0.038	1.42731005501851e-139	Fibroblasts	PDGFRA
ANGPTL2	2.00008876786909e-143	1.45740186461716	0.365	0.016	6.70309749663645e-139	Fibroblasts	ANGPTL2
SEMA3C	1.24313422523354e-142	1.95422523887012	0.472	0.06	4.16624004244769e-138	Fibroblasts	SEMA3C
PRRX1	2.21388751700881e-142	1.45889359038473	0.33	0.005	7.41962262450333e-138	Fibroblasts	PRRX1
LRRC17	2.76379010766218e-142	1.79083988748658	0.379	0.022	9.26256616681904e-138	Fibroblasts	LRRC17
LINC02456	1.04639827490418e-138	2.07618790811004	0.635	0.163	3.50689917851388e-134	Fibroblasts	LINC02456
SPON2	4.89173365356258e-138	2.0152674113168	0.41	0.037	1.63941561665496e-133	Fibroblasts	SPON2
PTMA	1.01397591748331e-137	-1.55556690387101	0.789	0.951	3.39823888985355e-133	Fibroblasts	PTMA
VEGFD	1.95273861712973e-136	1.66120128716219	0.349	0.015	6.54440820144857e-132	Fibroblasts	VEGFD
COX7A1	2.32415376216823e-136	1.16353421209949	0.342	0.012	7.78916891853061e-132	Fibroblasts	COX7A1
GAS1	1.03246070555555e-133	1.36895191461524	0.32	0.007	3.46018880859888e-129	Fibroblasts	GAS1
CD99	3.49905827427827e-133	1.72319919943799	0.786	0.335	1.17267439004162e-128	Fibroblasts	CD99
MXRA8	4.03459464248913e-133	1.32003600574227	0.384	0.03	1.35215404848381e-128	Fibroblasts	MXRA8
PCOLCE	2.94968169436222e-132	1.85811488319132	0.677	0.221	9.88556323048556e-128	Fibroblasts	PCOLCE
CD63	6.27020277538418e-132	1.50754783648158	0.965	0.784	2.10139575814225e-127	Fibroblasts	CD63
ITIH5	1.54392951969937e-131	1.31099331960386	0.323	0.01	5.17432539232047e-127	Fibroblasts	ITIH5
NNMT	1.20036292176937e-129	1.83826355661861	0.391	0.035	4.02289629601787e-125	Fibroblasts	NNMT
LGI4	1.45003417236251e-129	1.46743046280784	0.455	0.07	4.85964452525571e-125	Fibroblasts	LGI4
COL5A2	3.97671921734013e-128	1.27605241607238	0.358	0.025	1.33275767849937e-123	Fibroblasts	COL5A2
HTRA1	9.25516144387568e-127	1.35113625709847	0.312	0.009	3.1017748063005e-122	Fibroblasts	HTRA1
TFPI	1.31784429439654e-126	1.47041050055378	0.398	0.043	4.41662336824057e-122	Fibroblasts	TFPI
SPARCL1	3.75923046282977e-125	1.80232913778521	0.346	0.022	1.25986849731277e-120	Fibroblasts	SPARCL1
ECM2	1.75033961136422e-124	1.41428749305763	0.336	0.018	5.86608817352604e-120	Fibroblasts	ECM2
FBXL13	4.59149008211791e-124	1.78190547500886	0.391	0.042	1.538791986121e-119	Fibroblasts	FBXL13
NID1	3.30114657145474e-123	1.06785167026807	0.366	0.033	1.10634626195734e-118	Fibroblasts	NID1
GPR78	1.94313513372509e-122	1.90849025356043	0.448	0.074	6.51222308716627e-118	Fibroblasts	GPR78
CPZ	1.94313513372509e-122	1.90849025356043	0.448	0.074	6.51222308716627e-118	Fibroblasts	CPZ
EBF1	4.07273696007789e-121	1.4782842645026	0.594	0.161	1.3649370648005e-116	Fibroblasts	EBF1
S100A13	4.3688718429823e-121	1.94587719078617	0.608	0.182	1.46418370945709e-116	Fibroblasts	S100A13
AC007319.1	7.76442865165703e-121	1.44822546153067	0.413	0.054	2.60217061831634e-116	Fibroblasts	AC007319.1
AKAP12	4.51301451189232e-120	2.20323083999989	0.632	0.225	1.51249168351559e-115	Fibroblasts	AKAP12
EBF2	5.73554765860463e-120	1.66513425135828	0.422	0.063	1.92221144230475e-115	Fibroblasts	EBF2
NFIB	8.42968339828343e-120	1.69547268689883	0.56	0.145	2.82512409410071e-115	Fibroblasts	NFIB
OLFML3	1.37943381614015e-119	1.29748739492839	0.741	0.272	4.62303449141211e-115	Fibroblasts	OLFML3
CTSK	3.85345340738663e-119	2.02649766774395	0.42	0.061	1.29144637495156e-114	Fibroblasts	CTSK
LAPTM4A	1.5627783729285e-118	1.62956565802249	0.847	0.507	5.23749543903257e-114	Fibroblasts	LAPTM4A
F10	4.18705846503029e-118	1.69923973086924	0.385	0.042	1.40325077397025e-113	Fibroblasts	F10
AOX1	5.4508136310386e-117	1.03421262880075	0.283	0.007	1.82678568030628e-112	Fibroblasts	AOX1
HTRA3	8.67091451297993e-117	1.45177636124144	0.286	0.008	2.90597028988009e-112	Fibroblasts	HTRA3
C1QTNF3	8.76113680466164e-116	1.47506996875972	0.326	0.022	2.9362073887143e-111	Fibroblasts	C1QTNF3
STMN1	9.69372769954362e-116	-2.61344481229161	0.129	0.624	3.24875590122505e-111	Fibroblasts	STMN1
C16orf89	4.83148854901826e-115	1.44892090090905	0.286	0.009	1.61922507231798e-110	Fibroblasts	C16orf89
EGR1	5.29132938963732e-115	1.46950638683642	0.876	0.483	1.77333613164305e-110	Fibroblasts	EGR1
PLA2G2A	6.20202816712828e-115	2.69917902741578	0.315	0.018	2.07854771993137e-110	Fibroblasts	PLA2G2A
CDC42SE1	1.83444446680674e-114	-2.07800266733732	0.11	0.615	6.1479571860561e-110	Fibroblasts	CDC42SE1
DLGAP4-AS1	1.37597709116288e-112	1.74091710221204	0.669	0.273	4.61144962332326e-108	Fibroblasts	DLGAP4-AS1
OMD	3.16948284300455e-112	1.2428607581542	0.276	0.007	1.06222048000455e-107	Fibroblasts	OMD
ZBTB20	5.67620421280196e-112	1.5716267204662	0.863	0.462	1.90232307987845e-107	Fibroblasts	ZBTB20
SELENOP	9.64549546337537e-112	0.840837611195016	0.837	0.382	3.23259134959562e-107	Fibroblasts	SELENOP
TTI2	1.25330376308278e-111	-1.37267052423268	0.253	0.707	4.20032223159564e-107	Fibroblasts	TTI2
TUBB2B	1.32319188486691e-110	-2.12929466573907	0.038	0.529	4.43454528294295e-106	Fibroblasts	TUBB2B
HSP90AB1	4.20281049083484e-110	-1.48783975743056	0.679	0.892	1.40852990789839e-105	Fibroblasts	HSP90AB1
AC136475.1	5.65964114168521e-110	1.37781882398162	0.916	0.466	1.89677213222438e-105	Fibroblasts	AC136475.1
IFITM3	5.76970541236109e-110	1.37090466377279	0.916	0.466	1.93365907189869e-105	Fibroblasts	IFITM3
PDGFD	1.10874796836814e-109	1.06354343533244	0.311	0.021	3.71585794118898e-105	Fibroblasts	PDGFD
PPIC	3.65805624394619e-108	1.60649946458569	0.411	0.069	1.22596096959612e-103	Fibroblasts	PPIC
GNG11	7.29732032536082e-108	1.37040382525282	0.453	0.092	2.44562393384143e-103	Fibroblasts	GNG11
ZFP36	3.68058974658165e-107	1.40512442687907	0.945	0.63	1.23351284766937e-102	Fibroblasts	ZFP36
PTGIS	6.85280496945895e-107	1.27327848203138	0.32	0.027	2.29664905746447e-102	Fibroblasts	PTGIS
AC022509.1	9.82178171190993e-107	1.26786261288626	0.336	0.032	3.29167192292949e-102	Fibroblasts	AC022509.1
LTBP4	1.44129714988086e-106	0.911179499937158	0.448	0.091	4.83036326811072e-102	Fibroblasts	LTBP4
EHD2	1.44702946950052e-105	0.906354154946044	0.308	0.023	4.84957456408403e-101	Fibroblasts	EHD2
CPE	5.4854227595841e-104	1.42409265701068	0.404	0.065	1.83838458364701e-99	Fibroblasts	CPE
EGFR	3.45366278004866e-103	1.01033993614999	0.262	0.009	1.15746054410551e-98	Fibroblasts	EGFR
ADAMTS5	4.15306887373441e-103	1.28430374304341	0.262	0.009	1.39185950234335e-98	Fibroblasts	ADAMTS5
AC022509.2	4.26723951416773e-103	1.31160897287793	0.34	0.037	1.43012265077817e-98	Fibroblasts	AC022509.2
NR2F1	6.25631525830822e-103	1.06732402685976	0.282	0.015	2.09674149566942e-98	Fibroblasts	NR2F1
MLLT11	8.885240089469e-103	-2.10352872045167	0.049	0.522	2.97779936358464e-98	Fibroblasts	MLLT11
PROCR	1.74401344017202e-102	1.59822173224938	0.445	0.096	5.8448866433925e-98	Fibroblasts	PROCR
CCDC152	3.76712676172598e-102	0.857025492144407	0.827	0.398	1.26251486292484e-97	Fibroblasts	CCDC152
MAPK7	1.21725234762093e-101	0.644034944064801	0.5	0.124	4.07949951781678e-97	Fibroblasts	MAPK7
OLFML2B	5.59104533878511e-101	0.895563397821871	0.317	0.028	1.87378293484044e-96	Fibroblasts	OLFML2B
AP001599.1	1.96716620214919e-100	1.22542608035922	0.254	0.008	6.59276080988281e-96	Fibroblasts	AP001599.1
PLAT	1.09816426142252e-99	1.31180292804428	0.339	0.04	3.68038770573144e-95	Fibroblasts	PLAT
PLAGL1	9.07513601198474e-99	1.46174904328157	0.362	0.05	3.04144108305657e-94	Fibroblasts	PLAGL1
CYP1B1	6.92553179339189e-98	1.09604568688398	0.297	0.024	2.32102272523736e-93	Fibroblasts	CYP1B1
ZFP36L1	1.09982575134407e-97	1.26995262970487	0.791	0.375	3.68595602305453e-93	Fibroblasts	ZFP36L1
IL6ST	1.16466176413973e-97	1.42778280823796	0.501	0.129	3.9032474363379e-93	Fibroblasts	IL6ST
GFRA1	5.8955883333172e-97	1.19869941803472	0.39	0.065	1.97584747402793e-92	Fibroblasts	GFRA1
LAMA2	4.19635451482899e-95	1.25808484287796	0.32	0.036	1.40636625209979e-90	Fibroblasts	LAMA2
AC011479.1	1.89412915912441e-94	-1.20736735038261	0.023	0.473	6.34798446388955e-90	Fibroblasts	AC011479.1
UCHL1	1.12429488595145e-93	-2.17895436739916	0.105	0.547	3.76796188077768e-89	Fibroblasts	UCHL1
FOSB	1.66971281035677e-93	1.3556391379228	0.919	0.629	5.59587551262967e-89	Fibroblasts	FOSB
STAB1	1.10209209734427e-92	-1.76148882720247	0.174	0.629	3.69355145503958e-88	Fibroblasts	STAB1
RALGPS1	7.54218205338692e-92	1.35220116763371	0.366	0.061	2.52768689337209e-87	Fibroblasts	RALGPS1
ARID5B	1.88909886863344e-91	1.42378672682396	0.504	0.134	6.33112594833811e-87	Fibroblasts	ARID5B
TUBB3	7.04232961497618e-91	-1.72870197793526	0.019	0.45	2.36016634716312e-86	Fibroblasts	TUBB3
PMP22	1.9721838712816e-90	1.47832195208907	0.672	0.287	6.60957702621314e-86	Fibroblasts	PMP22
PCDH18	3.3379543693688e-90	1.39122583551258	0.328	0.047	1.11868202735026e-85	Fibroblasts	PCDH18
CRYAB	3.66852980610393e-90	1.77231802635079	0.455	0.112	1.22947107921767e-85	Fibroblasts	CRYAB
SPINT2	3.74627962428353e-90	-1.18531300108321	0.041	0.483	1.25552815328238e-85	Fibroblasts	SPINT2
NEGR1	4.94839312081463e-90	1.36076473034421	0.388	0.076	1.65840447050982e-85	Fibroblasts	NEGR1
KIF1A	4.9772727122418e-90	-1.39137919116343	0.006	0.431	1.66808317678072e-85	Fibroblasts	KIF1A
CPXM1	7.13719815264028e-90	1.29413994051743	0.48	0.133	2.39196058887586e-85	Fibroblasts	CPXM1
SSPN	9.42185485155861e-90	1.29197542167095	0.352	0.054	3.15764043495135e-85	Fibroblasts	SSPN
AC008914.1	1.20283445724094e-89	1.04777721347876	0.41	0.082	4.03117939999728e-85	Fibroblasts	AC008914.1
AC092143.1	1.84755553941831e-88	-1.7704624789565	0.045	0.478	6.19189763480654e-84	Fibroblasts	AC092143.1
SCG3	2.10229195111258e-88	-1.28362770350887	0.012	0.432	7.0456212449587e-84	Fibroblasts	SCG3
ATP6V0B	2.55926019480167e-88	-1.50564791185833	0.273	0.706	8.57710461685833e-84	Fibroblasts	ATP6V0B
ADAMTS1	9.42062231341384e-88	1.47967203522455	0.33	0.05	3.15722736211751e-83	Fibroblasts	ADAMTS1
S100A16	1.14913229175891e-87	1.49819453960122	0.311	0.04	3.85120196260082e-83	Fibroblasts	S100A16
SEMA3B	2.23479047103414e-87	1.03212038538211	0.27	0.023	7.48967678462383e-83	Fibroblasts	SEMA3B
FHL1	5.98144061026551e-87	1.84214090532761	0.621	0.272	2.00462000612438e-82	Fibroblasts	FHL1
NTM	1.03627518793575e-86	1.03004357300986	0.286	0.03	3.47297266484786e-82	Fibroblasts	NTM
RARRES2	2.45066957842645e-86	1.7848519317305	0.57	0.175	8.21317402513842e-82	Fibroblasts	RARRES2
HSPH1	4.69629083870168e-86	-1.52061475893328	0.135	0.585	1.57391491168248e-81	Fibroblasts	HSPH1
PID1	5.31821028714141e-86	1.15799164606308	0.376	0.069	1.78234499563257e-81	Fibroblasts	PID1
CD24	9.42521136931819e-86	-1.42017848864878	0.06	0.479	3.1587653383133e-81	Fibroblasts	CD24
ANG	2.2665573191835e-85	0.953984264182295	0.254	0.018	7.59614019951158e-81	Fibroblasts	ANG
IGFBP7	2.35386712101083e-85	1.51404234385247	0.464	0.144	7.8887502693557e-81	Fibroblasts	IGFBP7
HSD3B2	5.17030414575061e-85	3.00912688888533	0.276	0.026	1.73277573140686e-80	Fibroblasts	HSD3B2
SLIT2	9.42646890940136e-85	1.59701059907201	0.541	0.192	3.15918679029677e-80	Fibroblasts	SLIT2
ABLIM1	2.72686786412952e-83	1.36782282226924	0.394	0.09	9.13882495984368e-79	Fibroblasts	ABLIM1
CCND1	3.92060456701867e-83	-1.91223434602001	0.067	0.485	1.31395141459064e-78	Fibroblasts	CCND1
SELENBP1	6.47224435254124e-83	1.59343521625694	0.334	0.058	2.16910797231067e-78	Fibroblasts	SELENBP1
EZR	7.03774093033057e-83	-1.58027779666696	0.14	0.558	2.35862849539099e-78	Fibroblasts	EZR
EPHX1	7.1814237139786e-83	1.29578567354673	0.531	0.194	2.40678234350279e-78	Fibroblasts	EPHX1
CRISPLD2	1.29230581662528e-82	0.888132214905665	0.265	0.024	4.33103371383796e-78	Fibroblasts	CRISPLD2
GLT8D2	1.90180292162672e-82	1.0694029287871	0.281	0.033	6.37370231153979e-78	Fibroblasts	GLT8D2
NT5DC2	2.30494025468314e-82	-1.22816535015322	0.185	0.634	7.72477676954508e-78	Fibroblasts	NT5DC2
CNTNAP2	5.00566782870933e-82	-1.23037876337486	0.006	0.403	1.67759951611365e-77	Fibroblasts	CNTNAP2
SFRP2	6.55429347580264e-82	1.97973402697751	0.519	0.167	2.1966059154805e-77	Fibroblasts	SFRP2
ICA1	1.26624869209233e-81	-1.6191609811435	0.023	0.422	4.24370586667823e-77	Fibroblasts	ICA1
AF241726.2	1.63851312709511e-81	1.75753498060836	0.785	0.509	5.49131289414654e-77	Fibroblasts	AF241726.2
AL390957.1	2.92374469596453e-81	-3.47218629919281	0.59	0.811	9.79863797405552e-77	Fibroblasts	AL390957.1
RPS4Y1	1.18870460780897e-80	-1.3725688390636	0.019	0.415	3.98382462261099e-76	Fibroblasts	RPS4Y1
HMGA1	1.19456820799374e-80	-2.02751728350621	0.025	0.422	4.00347589227021e-76	Fibroblasts	HMGA1
SYT1	4.01756494807802e-79	-1.55894382511406	0.038	0.432	1.34644671669887e-74	Fibroblasts	SYT1
LPAR1	8.2047488234599e-79	1.13448701515369	0.417	0.11	2.74973952069435e-74	Fibroblasts	LPAR1
LY6E	1.63143082733661e-78	1.45488240785395	0.737	0.392	5.4675772747359e-74	Fibroblasts	LY6E
TSPAN4	3.22187768117834e-78	1.63087514148298	0.555	0.21	1.07978008607011e-73	Fibroblasts	TSPAN4
ERCC1	4.09509789565842e-78	1.23045846000617	0.94	0.814	1.37243110875096e-73	Fibroblasts	ERCC1
LGALS3	4.24691713400208e-78	1.3268313564326	0.554	0.201	1.42331180828946e-73	Fibroblasts	LGALS3
TBC1D7	4.36695459117311e-78	-1.84812087081968	0.094	0.499	1.46354116168576e-73	Fibroblasts	TBC1D7
CFL1	4.65045065935127e-78	-1.1110542208449	0.599	0.867	1.55855203397499e-73	Fibroblasts	CFL1
SNX32	6.18725773979279e-78	-1.11136540330525	0.599	0.866	2.07359755891416e-73	Fibroblasts	SNX32
SNX24	1.78810061080154e-77	1.48161424615431	0.42	0.115	5.99264038704029e-73	Fibroblasts	SNX24
YWHAH	2.0395990010146e-77	-1.43050307018674	0.148	0.577	6.83551209200034e-73	Fibroblasts	YWHAH
HLA-DQB1	1.43914054316079e-75	-3.00316931015179	0.047	0.422	4.82313561634908e-71	Fibroblasts	HLA-DQB1
MIR99AHG	5.28912115837111e-75	1.0935825167117	0.25	0.025	1.77259606501649e-70	Fibroblasts	MIR99AHG
NFIC	8.68517903193544e-75	1.26832136101641	0.417	0.109	2.91075090076284e-70	Fibroblasts	NFIC
H2AFY	1.01854061423794e-74	-1.1954529617982	0.269	0.677	3.41353701455702e-70	Fibroblasts	H2AFY
MGST1	1.90417853607695e-74	1.16445247855138	0.516	0.166	6.38166394580828e-70	Fibroblasts	MGST1
ARID3B	2.02588809869757e-74	-1.23892457680828	0.029	0.407	6.78956137397505e-70	Fibroblasts	ARID3B
BEX1	1.40766861679792e-73	-1.26754879402278	0.032	0.408	4.71766060233655e-69	Fibroblasts	BEX1
RHBDF2	2.01156250019389e-73	-1.22368038711407	0.01	0.376	6.74155056314982e-69	Fibroblasts	RHBDF2
RBMS3	5.1861376865388e-73	1.10845417723075	0.717	0.358	1.73808218426661e-68	Fibroblasts	RBMS3
C5orf66	5.469737293621e-73	-1.16024294849236	0.267	0.673	1.83312775658414e-68	Fibroblasts	C5orf66
AL591895.1	7.33738917073697e-73	1.01637349906357	0.506	0.189	2.45905260668079e-68	Fibroblasts	AL591895.1
SASH1	7.99898937449034e-73	1.27870885608653	0.32	0.057	2.68078129896669e-68	Fibroblasts	SASH1
AC006064.4	1.26375826436326e-72	-1.37893839084658	0.772	0.89	4.23535944718702e-68	Fibroblasts	AC006064.4
AL807752.7	1.55496532952774e-72	1.83058699515887	0.263	0.034	5.21131080537927e-68	Fibroblasts	AL807752.7
HLA-DRB5	2.27861361520179e-72	-3.86088996790567	0.026	0.388	7.63654566998726e-68	Fibroblasts	HLA-DRB5
GRB2	2.65077136296163e-72	-0.942861566747295	0.142	0.553	8.88379514582959e-68	Fibroblasts	GRB2
PTGDS	6.30426419750227e-72	1.83043809767777	0.262	0.034	2.11281110315091e-67	Fibroblasts	PTGDS
PMAIP1	8.04248514189049e-72	-1.52490366844629	0.013	0.371	2.69535847045318e-67	Fibroblasts	PMAIP1
GAPDH	9.7624282204016e-72	-1.34278172553616	0.786	0.9	3.27178019378539e-67	Fibroblasts	GAPDH
LGALS3BP	1.94399154487131e-71	1.35891091145618	0.718	0.411	6.51509326348172e-67	Fibroblasts	LGALS3BP
AC093110.1	2.90191602664522e-71	1.06524858455793	0.435	0.14	9.7254813716988e-67	Fibroblasts	AC093110.1
HLA-DQB1-AS1	3.16626093782391e-71	-2.57005981631129	0.038	0.398	1.06114069070231e-66	Fibroblasts	HLA-DQB1-AS1
HAS2	5.44916628334698e-71	1.03911251161078	0.285	0.047	1.82623358820091e-66	Fibroblasts	HAS2
LMNA	1.79063257147923e-70	1.21000055855326	0.674	0.354	6.00112600005548e-66	Fibroblasts	LMNA
PCOLCE2	3.43468443258114e-70	1.04661304858405	0.257	0.034	1.15110014073524e-65	Fibroblasts	PCOLCE2
ELN	1.3836115916317e-69	1.32754937508788	0.379	0.096	4.63703588819449e-65	Fibroblasts	ELN
ALDH1A1	1.53398224807733e-69	1.5512178145687	0.299	0.052	5.14098810620635e-65	Fibroblasts	ALDH1A1
Z82190.2	3.60170136660775e-69	-1.4727225504092	0.126	0.515	1.20707419600492e-64	Fibroblasts	Z82190.2
SCG2	3.78908239706019e-69	-2.50749955226939	0.029	0.379	1.26987307455075e-64	Fibroblasts	SCG2
SPTBN1	5.72055189563869e-69	1.37354613689859	0.625	0.32	1.91718576230435e-64	Fibroblasts	SPTBN1
TIMP2	1.33427634923535e-68	1.36158453893726	0.619	0.292	4.47169375682736e-64	Fibroblasts	TIMP2
NR2F2	1.89503111591916e-68	1.17034413031687	0.256	0.034	6.35100728189148e-64	Fibroblasts	NR2F2
FAM227B	2.62649803994596e-68	1.45246083591669	0.462	0.167	8.80244553107488e-64	Fibroblasts	FAM227B
GAS7	6.66520567882539e-68	1.07777346925056	0.359	0.082	2.23377703120154e-63	Fibroblasts	GAS7
CLPB	1.07701053679763e-67	-0.85516879038086	0.068	0.451	3.60949311302359e-63	Fibroblasts	CLPB
STMN2	1.39329536612899e-67	-2.91412909069952	0.061	0.406	4.66949009004471e-63	Fibroblasts	STMN2
TCOF1	2.69208375673103e-67	-1.37605128229943	0.045	0.405	9.02224950230837e-63	Fibroblasts	TCOF1
FKBP9	2.9185043043184e-67	0.863510425290218	0.298	0.055	9.7810753254927e-63	Fibroblasts	FKBP9
ATP1B1	2.92577826511607e-67	-1.08007538948554	0.126	0.512	9.80545327771e-63	Fibroblasts	ATP1B1
MDK	6.84449245099309e-67	-2.19892679212316	0.237	0.561	2.29386320002582e-62	Fibroblasts	MDK
UAP1	9.62366340927126e-67	1.64510408405012	0.4	0.124	3.22527455498317e-62	Fibroblasts	UAP1
RGS2	1.1625906416411e-66	-2.01819678900318	0.182	0.549	3.89630627639597e-62	Fibroblasts	RGS2
HLA-DPB1	1.36762300616449e-66	-3.20963070867936	0.116	0.464	4.58345174285968e-62	Fibroblasts	HLA-DPB1
EPCAM	4.01493215941847e-66	-0.958429098247825	0.003	0.337	1.34556436390751e-61	Fibroblasts	EPCAM
CXADR	4.27471990788771e-66	-0.761976365148975	0.015	0.358	1.43262962992949e-61	Fibroblasts	CXADR
OCIAD2	6.23682986504267e-66	-0.893428069210354	0.044	0.399	2.0902111609704e-61	Fibroblasts	OCIAD2
RCN3	4.28606079746774e-65	0.902457117802588	0.324	0.072	1.43643041566334e-60	Fibroblasts	RCN3
TAGLN	4.4865756007944e-65	1.74371601196835	0.416	0.132	1.50363094685024e-60	Fibroblasts	TAGLN
FAM49B	6.87357446771207e-65	-0.724340414919723	0.045	0.399	2.30360974710902e-60	Fibroblasts	FAM49B
SYNE3	7.35010194326453e-65	1.0203007744891	0.374	0.093	2.46331316526568e-60	Fibroblasts	SYNE3
PLTP	8.58867641694392e-65	1.43146765812355	0.798	0.554	2.87840901437458e-60	Fibroblasts	PLTP
SYNGR2	2.08647197111625e-64	-1.10350617390388	0.049	0.397	6.992602163999e-60	Fibroblasts	SYNGR2
C1QTNF3-AMACR	2.38063532000558e-64	1.40594025556809	0.359	0.098	7.97846121146671e-60	Fibroblasts	C1QTNF3-AMACR
HLA-DRB1	2.96163128718634e-64	-4.41891868497952	0.173	0.488	9.92561109587629e-60	Fibroblasts	HLA-DRB1
FXYD6-FXYD2	3.95929759319727e-64	-1.55301370296055	0.067	0.417	1.32691899538413e-59	Fibroblasts	FXYD6-FXYD2
SLC25A39	4.20188834533718e-64	-0.953491554988028	0.1	0.47	1.4082208600563e-59	Fibroblasts	SLC25A39
HAND2-AS1	4.57571807746527e-64	-1.81361626138732	0.036	0.371	1.53350615648171e-59	Fibroblasts	HAND2-AS1
POU2F2	4.71035104170229e-64	-1.21230728349608	0.028	0.361	1.57862704811611e-59	Fibroblasts	POU2F2
SEZ6L2	5.64426533430989e-64	-0.748639447322417	0.015	0.346	1.89161908414062e-59	Fibroblasts	SEZ6L2
LIMD2	1.31198494379925e-63	-1.05453382706555	0.076	0.426	4.39698634064882e-59	Fibroblasts	LIMD2
FXYD6	1.59847784030432e-63	-1.54392952237827	0.065	0.413	5.3571386339959e-59	Fibroblasts	FXYD6
ITM2C	1.87735676196591e-63	-0.928302950653347	0.167	0.544	6.29177345205255e-59	Fibroblasts	ITM2C
TGFBR2	9.2997966293379e-63	1.02744916554024	0.318	0.068	3.1167338423563e-58	Fibroblasts	TGFBR2
AP000757.1	9.56967527192753e-63	-1.53625908543489	0.065	0.41	3.20718097063379e-58	Fibroblasts	AP000757.1
KRT19	1.40373087852542e-62	-0.977967022203762	0.001	0.32	4.7044636662901e-58	Fibroblasts	KRT19
PABPC1	1.61951451500822e-62	-1.24854255937819	0.855	0.96	5.42764094559856e-58	Fibroblasts	PABPC1
LSP1	2.67804379072262e-62	0.695106424729462	0.571	0.216	8.9751959602278e-58	Fibroblasts	LSP1
HAND2	3.11871249880422e-62	-1.27205363923519	0.02	0.345	1.04520530684925e-57	Fibroblasts	HAND2
DBH	3.53936428915006e-62	-2.24271045244177	0.026	0.35	1.18618254786575e-57	Fibroblasts	DBH
CHGA	1.12297428164242e-61	-2.04073071112083	0.01	0.328	3.76353600749642e-57	Fibroblasts	CHGA
BLCAP	1.12514092725952e-61	-2.06172712395649	0.148	0.495	3.77079730361757e-57	Fibroblasts	BLCAP
CD9	3.35457526990112e-61	-1.09977324893731	0.093	0.446	1.12425235595466e-56	Fibroblasts	CD9
RGS1	5.81568049487062e-61	-3.82677132004768	0.031	0.348	1.94906716105094e-56	Fibroblasts	RGS1
AL354993.2	6.13826026448128e-61	1.10576904352785	0.254	0.041	2.05717654503826e-56	Fibroblasts	AL354993.2
ST3GAL5	7.36700213247326e-61	0.778521178390716	0.547	0.23	2.46897709467709e-56	Fibroblasts	ST3GAL5
ASPH	1.04977140785615e-60	1.48080851868747	0.469	0.192	3.51820389628911e-56	Fibroblasts	ASPH
UBAC2	1.21542029123131e-60	-1.87919679895811	0.174	0.531	4.07335956403262e-56	Fibroblasts	UBAC2
FAM213A	1.26569877620198e-60	-0.914372029818379	0.092	0.453	4.24186287856331e-56	Fibroblasts	FAM213A
RTN1	1.36210487098316e-60	-1.69803838446643	0.036	0.359	4.56495826461298e-56	Fibroblasts	RTN1
ORAOV1	2.00223225609883e-60	-0.848472614826175	0.058	0.4	6.71028118308961e-56	Fibroblasts	ORAOV1
SERPINH1	3.82635982850992e-60	1.42316876937734	0.573	0.266	1.28236623292681e-55	Fibroblasts	SERPINH1
FABP5	4.30331516994785e-60	-1.02265012054373	0.052	0.386	1.44221304605632e-55	Fibroblasts	FABP5
CYB561	9.53155059964748e-60	-1.55499269183002	0.09	0.434	3.19440386796586e-55	Fibroblasts	CYB561
NNAT	2.22054650856657e-59	-2.22976096963412	0.031	0.346	7.44193956880999e-55	Fibroblasts	NNAT
ODC1	2.77497725748459e-59	-0.718008074165463	0.039	0.369	9.30005878073386e-55	Fibroblasts	ODC1
FAM114A1	4.17577721522703e-59	1.04052856258133	0.27	0.052	1.39946997591119e-54	Fibroblasts	FAM114A1
CNPY3	4.51433188505688e-59	-1.13742514570775	0.183	0.555	1.51293318795796e-54	Fibroblasts	CNPY3
CPQ	1.27676489853375e-58	1.00717006722681	0.392	0.12	4.27894988094601e-54	Fibroblasts	CPQ
CCT2	1.79032112099374e-58	-1.10358657929595	0.154	0.51	6.00008220489842e-54	Fibroblasts	CCT2
SYT11	2.00245492959668e-58	-1.13807824781146	0.035	0.355	6.71102745105032e-54	Fibroblasts	SYT11
PRAME	3.83814545755854e-58	-1.31556986515446	0.004	0.305	1.28631606864617e-53	Fibroblasts	PRAME
AC016723.1	5.60455553503295e-58	-0.961016348190254	0.007	0.313	1.87831074201094e-53	Fibroblasts	AC016723.1
STRADA	6.66510569086753e-58	-0.92520749965527	0.169	0.527	2.23374352123734e-53	Fibroblasts	STRADA
B3GALT1	9.84232597479134e-58	-0.960064383576271	0.007	0.312	3.29855712719157e-53	Fibroblasts	B3GALT1
BEX2	1.02398073601076e-57	-0.722552397757787	0.022	0.336	3.43176903866647e-53	Fibroblasts	BEX2
ADAMTSL4	1.04406355486428e-57	0.741607705229834	0.292	0.059	3.49907459777216e-53	Fibroblasts	ADAMTSL4
AL353588.1	2.06588919522878e-57	-0.625683453107064	0.09	0.438	6.92362104888972e-53	Fibroblasts	AL353588.1
SET	2.39541041981682e-57	-1.16196110867053	0.318	0.636	8.02797848097408e-53	Fibroblasts	SET
TMEM151B	2.92328199311331e-57	-0.622370011692116	0.09	0.438	9.79708727171994e-53	Fibroblasts	TMEM151B
LRRFIP1	4.67263269354521e-57	-1.22847950512266	0.172	0.515	1.56598612091474e-52	Fibroblasts	LRRFIP1
ZFHX3	4.84426349017107e-57	-1.14958619139648	0.14	0.492	1.62350646609593e-52	Fibroblasts	ZFHX3
TNNT1	5.53643834536607e-57	-0.691617180530416	0.006	0.304	1.85548194706598e-52	Fibroblasts	TNNT1
LINC00682	9.51073804057571e-57	-1.28420375764817	0.01	0.308	3.18742874691854e-52	Fibroblasts	LINC00682
PHACTR1	1.66471754453527e-56	-1.87114881103777	0.058	0.37	5.5791343787555e-52	Fibroblasts	PHACTR1
KLF4	1.77851754967126e-56	0.941280437380913	0.504	0.193	5.96052371596825e-52	Fibroblasts	KLF4
RNF166	2.72653313198484e-56	-1.00079566057688	0.118	0.46	9.13770313853401e-52	Fibroblasts	RNF166
AC138028.3	2.73843474490565e-56	-0.999834065298608	0.118	0.46	9.17759020407679e-52	Fibroblasts	AC138028.3
KIF5C	3.77600312920615e-56	-0.838821577287666	0.02	0.325	1.26548968872215e-51	Fibroblasts	KIF5C
GPSM3	6.81377035428895e-56	-1.55322829895482	0.083	0.397	2.2835669965364e-51	Fibroblasts	GPSM3
EFEMP2	7.50074023341171e-56	1.29915094549381	0.376	0.127	2.5137980818256e-51	Fibroblasts	EFEMP2
SCG5	7.76695487097957e-56	-1.16706558937035	0.031	0.337	2.60301725546009e-51	Fibroblasts	SCG5
SEC11C	9.10621839763283e-56	-0.952011709383959	0.058	0.376	3.05185803378267e-51	Fibroblasts	SEC11C
EMP2	1.25796815270449e-55	1.43541022067295	0.381	0.13	4.21595446697383e-51	Fibroblasts	EMP2
TPM3	1.29272146733662e-55	-1.16061262120624	0.416	0.716	4.33242672563194e-51	Fibroblasts	TPM3
AC027288.3	1.9603452390825e-55	-0.835575036468532	0.031	0.335	6.5699010342611e-51	Fibroblasts	AC027288.3
ACOT7	3.14875963414504e-55	-0.951992175125523	0.015	0.309	1.05527530378737e-50	Fibroblasts	ACOT7
ELAVL4	3.21742271630989e-55	-1.41977950961359	0.017	0.311	1.0782870491441e-50	Fibroblasts	ELAVL4
STMN4	3.90416058349359e-55	-1.15805432038689	0.012	0.303	1.30844037795204e-50	Fibroblasts	STMN4
JUN	3.91097202380391e-55	1.03277693975822	0.865	0.633	1.31072316405764e-50	Fibroblasts	JUN
ASRGL1	4.73264583303817e-55	-0.793874973913556	0.012	0.304	1.58609892448441e-50	Fibroblasts	ASRGL1
ARHGAP36	1.33954015275049e-54	-2.16847833533786	0.009	0.296	4.489334867928e-50	Fibroblasts	ARHGAP36
RGS5	1.37473262576631e-54	-3.00830836164199	0.08	0.387	4.60727892199323e-50	Fibroblasts	RGS5
CADM1	2.69018790646567e-54	-1.04055023367309	0.042	0.355	9.01589574972905e-50	Fibroblasts	CADM1
MAGEA4	2.95648796196085e-54	-1.09534135056674	0	0.282	9.9083737557156e-50	Fibroblasts	MAGEA4
GAP43	4.61629455383098e-54	-1.53079123429646	0.047	0.354	1.54710495677091e-49	Fibroblasts	GAP43
ENO2	7.42764470949642e-54	-0.957866991482143	0.081	0.403	2.48930084794063e-49	Fibroblasts	ENO2
SLC16A3	8.45810134591937e-54	-0.840483740914408	0.102	0.447	2.83464808507142e-49	Fibroblasts	SLC16A3
CSNK1D	1.35861849945846e-53	-0.857452474953792	0.106	0.453	4.55327403908507e-49	Fibroblasts	CSNK1D
HLA-DPA1	1.50755994998894e-53	-3.61974228939112	0.16	0.446	5.05243641639295e-49	Fibroblasts	HLA-DPA1
HSPD1	2.73955688267381e-53	-0.98141638937628	0.516	0.78	9.181350936593e-49	Fibroblasts	HSPD1
AL008729.1	5.17851227470254e-53	-1.85560154431187	0.055	0.352	1.73552660374381e-48	Fibroblasts	AL008729.1
GATA3	1.00372503213957e-52	-1.11428594668945	0.013	0.295	3.36388407271256e-48	Fibroblasts	GATA3
SLC38A1	1.47535148226004e-52	-0.616258431746263	0.019	0.306	4.9444929576463e-48	Fibroblasts	SLC38A1
CHRNA3	1.65587243146707e-52	-1.0262652181959	0.01	0.291	5.54949086681875e-48	Fibroblasts	CHRNA3
MMD	2.1428219676184e-52	-0.71234643653579	0.006	0.285	7.1814535422763e-48	Fibroblasts	MMD
FSCN1	2.70104395735551e-52	-0.924245157924604	0.126	0.453	9.05227871868126e-48	Fibroblasts	FSCN1
ATAT1	4.4129605145345e-52	-0.944195352680763	0.039	0.336	1.47895958684109e-47	Fibroblasts	ATAT1
NPY	4.57091276802857e-52	-2.04950068999314	0.023	0.306	1.53189570507709e-47	Fibroblasts	NPY
LAPTM5	5.78212815219082e-52	-2.03313290371123	0.065	0.352	1.93782242892523e-47	Fibroblasts	LAPTM5
SRGN	6.49700007015095e-52	-2.98570401253382	0.161	0.438	2.17740460351039e-47	Fibroblasts	SRGN
RAB3C	7.15420175171119e-52	-0.939349624064913	0.009	0.285	2.39765917506849e-47	Fibroblasts	RAB3C
RAMP1	7.52332824846744e-52	-1.28897608388061	0.01	0.287	2.52136822919138e-47	Fibroblasts	RAMP1
AC048338.1	9.23350478971049e-52	-0.764476342166764	0.142	0.487	3.09451679522357e-47	Fibroblasts	AC048338.1
TACC1	9.36070183045256e-52	1.00099234510727	0.503	0.207	3.13714561145787e-47	Fibroblasts	TACC1
CCL3L1	9.72252727944775e-52	-3.61319489128522	0.019	0.297	3.25840779243412e-47	Fibroblasts	CCL3L1
KIF26A	1.27371685216343e-51	-0.788654708568466	0.009	0.284	4.26873465834053e-47	Fibroblasts	KIF26A
B3GNT4	2.17686054595148e-51	-0.700910319096041	0.093	0.425	7.29553043370179e-47	Fibroblasts	B3GNT4
CPVL	2.32441054152146e-51	-0.974945999367446	0.054	0.354	7.79002948885501e-47	Fibroblasts	CPVL
UCP2	2.49635867783219e-51	-1.11009777336076	0.042	0.333	8.36629647288681e-47	Fibroblasts	UCP2
AL159163.1	2.81193900981242e-51	-1.29372307728283	0.07	0.375	9.42393239748533e-47	Fibroblasts	AL159163.1
DIABLO	3.08245177428763e-51	-0.689090559127602	0.103	0.437	1.03305288763476e-46	Fibroblasts	DIABLO
AC243829.1	3.5334279486433e-51	-3.57902364174233	0.02	0.296	1.18419304270832e-46	Fibroblasts	AC243829.1
CYCS	5.31182641689722e-51	-1.06552297977813	0.233	0.56	1.78020550535893e-46	Fibroblasts	CYCS
VAMP8	5.69306140950043e-51	-1.28229149149292	0.057	0.344	1.90797260077997e-46	Fibroblasts	VAMP8
RNASET2	6.11828629839943e-51	-1.32179709677042	0.07	0.373	2.05048247004558e-46	Fibroblasts	RNASET2
TH	6.93661407507352e-51	-1.95567505022248	0.019	0.295	2.32473684112014e-46	Fibroblasts	TH
HRK	7.60994529348158e-51	-1.09514683395022	0.01	0.282	2.55039706565742e-46	Fibroblasts	HRK
GRN	9.0952531004481e-51	-1.07312981823437	0.359	0.696	3.04818312408417e-46	Fibroblasts	GRN
SPRY1	1.16262001189388e-50	1.4605252059034	0.363	0.126	3.89640470786115e-46	Fibroblasts	SPRY1
ARL4C	1.65564561884755e-50	-1.10440329754259	0.012	0.284	5.54873072700569e-46	Fibroblasts	ARL4C
UBE2N	2.0164427467173e-50	-0.84871157165261	0.142	0.469	6.75790622134834e-46	Fibroblasts	UBE2N
UPP1	2.25523459308847e-50	-1.10648776873968	0.045	0.333	7.55819321527671e-46	Fibroblasts	UPP1
ZCCHC17	2.59925691591139e-50	-0.931082732579607	0.172	0.503	8.71114962798542e-46	Fibroblasts	ZCCHC17
HSP90AA1	3.40228195020556e-50	-1.14261853303386	0.805	0.934	1.14024077279189e-45	Fibroblasts	HSP90AA1
CKB	3.75462741712914e-50	-1.34540476388716	0.174	0.49	1.25832583257666e-45	Fibroblasts	CKB
PAGE2	5.37157961570529e-50	-0.958173759325944	0.001	0.265	1.80023119240747e-45	Fibroblasts	PAGE2
ANXA5	5.39556075808944e-50	1.17400574985456	0.799	0.554	1.8082682324661e-45	Fibroblasts	ANXA5
FCER1G	6.10939741771874e-50	-3.26144420897694	0.141	0.413	2.04750345057426e-45	Fibroblasts	FCER1G
PAGE5	6.54450162355557e-50	-0.959027844735403	0	0.263	2.19332427411841e-45	Fibroblasts	PAGE5
HLA-DQA1	6.7663786510143e-50	-2.09706369739282	0.029	0.302	2.26768414110093e-45	Fibroblasts	HLA-DQA1
CD59	7.49921288753306e-50	1.47631335516838	0.676	0.454	2.51328620712783e-45	Fibroblasts	CD59
AL049629.2	8.10873779169223e-50	1.47526023208625	0.676	0.454	2.71756238350773e-45	Fibroblasts	AL049629.2
TFRC	8.92440657182834e-50	-0.852105450907055	0.039	0.328	2.99092561848255e-45	Fibroblasts	TFRC
UQCRH	1.10007783163512e-49	-1.0821141976288	0.359	0.651	3.68680084494195e-45	Fibroblasts	UQCRH
MIAT	1.13279296476129e-49	-1.11163416174111	0.016	0.289	3.79644234210099e-45	Fibroblasts	MIAT
SHTN1	1.88010092090088e-49	-0.654699989354117	0.025	0.303	6.3009702263072e-45	Fibroblasts	SHTN1
IER3	2.37464687622573e-49	-1.64970274741706	0.212	0.531	7.9583915409829e-45	Fibroblasts	IER3
AP1S2	2.63232032389248e-49	-0.758835255409628	0.045	0.332	8.82195833349327e-45	Fibroblasts	AP1S2
MAOA	2.73302725389558e-49	-1.1935219952433	0.017	0.288	9.15946753870564e-45	Fibroblasts	MAOA
HMGB3	3.93865028837032e-49	-1.30990220067491	0.009	0.273	1.31999925764443e-44	Fibroblasts	HMGB3
REEP2	5.88455777159058e-49	-0.971482360057634	0.012	0.277	1.97215069157087e-44	Fibroblasts	REEP2
METTL9	6.80632528842755e-49	-0.981807553969646	0.14	0.465	2.28107185716361e-44	Fibroblasts	METTL9
CD163L1	7.05101972297601e-49	-1.21033627907054	0.02	0.288	2.36307874995818e-44	Fibroblasts	CD163L1
EEF1E1-BLOC1S5	7.40627030675057e-49	-0.853210801649071	0.099	0.409	2.48213743060439e-44	Fibroblasts	EEF1E1-BLOC1S5
ASAH1	8.31189926812693e-49	-1.14454069136695	0.244	0.572	2.78564992072006e-44	Fibroblasts	ASAH1
SORBS2	9.33559403760629e-49	-1.39480193337162	0.068	0.363	3.12873098576337e-44	Fibroblasts	SORBS2
EEF1E1	9.40508190411232e-49	-0.862026215507277	0.089	0.395	3.1520191493442e-44	Fibroblasts	EEF1E1
ATP6V1B2	1.21665133467824e-48	-0.677689479972884	0.093	0.409	4.07748528304065e-44	Fibroblasts	ATP6V1B2
AC008852.1	1.42613130644402e-48	-0.827361980355495	0.006	0.266	4.77953646041649e-44	Fibroblasts	AC008852.1
NME1	1.9512029084671e-48	-1.06063115932447	0.131	0.44	6.53926142743665e-44	Fibroblasts	NME1
CAVIN3	2.86940187119502e-48	1.46228602864149	0.347	0.12	9.61651343112297e-44	Fibroblasts	CAVIN3
TG	4.10765225805702e-48	-1.40700379153908	0.023	0.288	1.37663857776523e-43	Fibroblasts	TG
PRELID3B	4.51009618346167e-48	-0.600844168425102	0.129	0.456	1.51151363492535e-43	Fibroblasts	PRELID3B
FXYD5	5.56772901498107e-48	-1.280071632176	0.084	0.373	1.86596870208076e-43	Fibroblasts	FXYD5
RASGEF1B	8.41153714659137e-48	-1.62580779037283	0.078	0.358	2.81904255930863e-43	Fibroblasts	RASGEF1B
HNRNPA2B1	1.00146708878962e-47	-0.899742180029555	0.807	0.887	3.35631680136954e-43	Fibroblasts	HNRNPA2B1
DUSP6	1.1106254416411e-47	-0.93117393390245	0.044	0.321	3.72215010511599e-43	Fibroblasts	DUSP6
HMGB2	1.17512867281098e-47	-0.770645503206143	0.125	0.44	3.93832623405873e-43	Fibroblasts	HMGB2
ATP6V0C	1.26843566755304e-47	-0.889521087395659	0.41	0.721	4.25103529623725e-43	Fibroblasts	ATP6V0C
SARAF	1.292371879741e-47	-0.922571441925157	0.411	0.719	4.33125511776398e-43	Fibroblasts	SARAF
NOL4L	1.33516950614308e-47	-0.942741047587362	0.218	0.541	4.47468708288792e-43	Fibroblasts	NOL4L
PFN1	1.89741010860564e-47	-1.48974557697374	0.628	0.809	6.35898023798095e-43	Fibroblasts	PFN1
NSG1	2.51255582042011e-47	-0.727463871774682	0.02	0.286	8.42057957655597e-43	Fibroblasts	NSG1
HID1	2.75165407965581e-47	-0.698055694082716	0.012	0.271	9.22189348255847e-43	Fibroblasts	HID1
SPP1	3.04813631611064e-47	-2.15247745054446	0.001	0.253	1.02155240498132e-42	Fibroblasts	SPP1
CHGB	3.7430454867787e-47	-4.66089740319011	0.154	0.42	1.25444426443901e-42	Fibroblasts	CHGB
AP003064.1	3.81868424455176e-47	-0.672588078086452	0.012	0.269	1.27979383771908e-42	Fibroblasts	AP003064.1
AC093525.1	5.11381591619281e-47	-0.890318843358276	0.417	0.722	1.71384426615286e-42	Fibroblasts	AC093525.1
PGM2L1	1.07212313003184e-46	-0.589146730584838	0.023	0.292	3.59311345798872e-42	Fibroblasts	PGM2L1
NDRG4	1.12826612943018e-46	-0.902123933922545	0.042	0.314	3.78127110617231e-42	Fibroblasts	NDRG4
AC007192.1	1.18442186702714e-46	-2.5544148466576	0.16	0.43	3.96947144515475e-42	Fibroblasts	AC007192.1
STAMBPL1	1.27729796093398e-46	1.07970861307182	0.256	0.06	4.28073638627414e-42	Fibroblasts	STAMBPL1
IFI30	1.33988976864629e-46	-2.70308237218166	0.135	0.401	4.49050657064119e-42	Fibroblasts	IFI30
SINHCAF	1.52999558411669e-46	-0.753347094256615	0.036	0.306	5.12762720060868e-42	Fibroblasts	SINHCAF
DEDD2	1.56993167463938e-46	-0.736832627087702	0.064	0.356	5.26146901438642e-42	Fibroblasts	DEDD2
STIP1	1.89787438789553e-46	-0.885374941403339	0.151	0.458	6.36053622359309e-42	Fibroblasts	STIP1
AC093525.2	3.03887586753574e-46	-0.878381503062006	0.419	0.724	1.01844885824593e-41	Fibroblasts	AC093525.2
TYROBP	3.31753782068594e-46	-3.29092327086708	0.154	0.406	1.11183962522469e-41	Fibroblasts	TYROBP
CCT6A	5.58007755496557e-46	-0.80707568758726	0.156	0.457	1.87010719177116e-41	Fibroblasts	CCT6A
AL645941.2	5.65266754128059e-46	-1.41581197527311	0.031	0.29	1.89443499978478e-41	Fibroblasts	AL645941.2
SGPL1	5.71707439277089e-46	-0.717823545086076	0.081	0.377	1.91602031199324e-41	Fibroblasts	SGPL1
NBEA	6.65404420024714e-46	-0.788922383209579	0.017	0.274	2.23003637327083e-41	Fibroblasts	NBEA
ERRFI1	7.83731288254857e-46	0.924304716641648	0.281	0.081	2.62659703945733e-41	Fibroblasts	ERRFI1
SYNE1	1.06452623728706e-45	0.920558315554579	0.289	0.081	3.56765323164385e-41	Fibroblasts	SYNE1
FOXK2	1.21345843113625e-45	-0.633290017710072	0.166	0.485	4.06678458611003e-41	Fibroblasts	FOXK2
CCL4L2	1.31483015050692e-45	-2.45228287063534	0.013	0.262	4.4065217664089e-41	Fibroblasts	CCL4L2
PRRG3	1.32105488785975e-45	1.30652435819157	0.278	0.077	4.42738335117316e-41	Fibroblasts	PRRG3
RPS4X	1.80573782031292e-45	0.790626306072673	0.958	0.861	6.05174973099671e-41	Fibroblasts	RPS4X
ARPC3	2.5953923570754e-45	-0.729356473839295	0.375	0.688	8.69819794550249e-41	Fibroblasts	ARPC3
C1QB	3.51770525906685e-45	-3.74247319470451	0.051	0.307	1.17892374052366e-40	Fibroblasts	C1QB
IER3-AS1	3.88469268637806e-45	-1.3428697497199	0.176	0.481	1.30191590691274e-40	Fibroblasts	IER3-AS1
PPP1CA	4.64277539671171e-45	-0.900916375947349	0.208	0.516	1.55597974645396e-40	Fibroblasts	PPP1CA
RNF44	5.46248204826321e-45	-0.693830092452569	0.121	0.427	1.83069623365493e-40	Fibroblasts	RNF44
DDR1	5.57384146700769e-45	-0.635868766732315	0.051	0.329	1.86801722925296e-40	Fibroblasts	DDR1
CREB5	6.92901164697524e-45	1.10845240903494	0.404	0.164	2.32218896336728e-40	Fibroblasts	CREB5
PARP1	6.95356033935009e-45	-0.692485376054356	0.077	0.366	2.33041621212979e-40	Fibroblasts	PARP1
KIF5A	7.01861303871971e-45	-0.768530640139557	0.01	0.257	2.35221797379652e-40	Fibroblasts	KIF5A
ENG	7.03399010204867e-45	0.806001198435889	0.349	0.116	2.35737144280059e-40	Fibroblasts	ENG
OLA1	1.23639367364293e-44	-0.615564726050008	0.073	0.356	4.14364975784692e-40	Fibroblasts	OLA1
GPR183	1.45234209679485e-44	-2.13570245487667	0.026	0.276	4.86737930319827e-40	Fibroblasts	GPR183
PAFAH1B3	1.84229808475708e-44	-0.765931323866616	0.052	0.33	6.17427780125488e-40	Fibroblasts	PAFAH1B3
ABCF1	1.86985842111848e-44	-0.74039165715949	0.196	0.522	6.26664351253647e-40	Fibroblasts	ABCF1
JUNB	3.50248341989703e-44	0.698966493161484	0.849	0.616	1.17382229334429e-39	Fibroblasts	JUNB
CSF2RA	3.65160394321882e-44	-1.37173851295461	0.02	0.266	1.22379854553036e-39	Fibroblasts	CSF2RA
AC005837.2	4.42134598978543e-44	-0.886644868590807	0.539	0.812	1.48176989501669e-39	Fibroblasts	AC005837.2
C1QC	5.22299395234363e-44	-2.71496739946003	0.028	0.274	1.75043419318845e-39	Fibroblasts	C1QC
MMP19	5.80371737114486e-44	0.681266740335044	0.337	0.114	1.94505783976549e-39	Fibroblasts	MMP19
ARRB2	5.85299577195013e-44	-0.893364969368563	0.058	0.327	1.96157300301137e-39	Fibroblasts	ARRB2
SUPT5H	5.87945593268671e-44	-0.739458491098921	0.282	0.612	1.97044086128063e-39	Fibroblasts	SUPT5H
AC005162.3	5.98950705582089e-44	-0.594061079646081	0.042	0.307	2.00732339468781e-39	Fibroblasts	AC005162.3
MS4A6A	6.28355175926438e-44	-2.73452889207629	0.081	0.334	2.10586953659986e-39	Fibroblasts	MS4A6A
ATP6V0A1	6.78556725608457e-44	-0.862049564570726	0.081	0.368	2.27411501020418e-39	Fibroblasts	ATP6V0A1
PPM1G	8.41352528113309e-44	-0.622312663796593	0.157	0.456	2.81970886271895e-39	Fibroblasts	PPM1G
HMGN1	1.12241429236491e-43	-0.84324177829416	0.326	0.608	3.76165925943176e-39	Fibroblasts	HMGN1
SRSF2	1.31259514923537e-43	-0.895213661586165	0.51	0.79	4.39903138314741e-39	Fibroblasts	SRSF2
CCT3	1.32695872586489e-43	-0.869494549920996	0.209	0.514	4.44716947386359e-39	Fibroblasts	CCT3
LIMA1	1.81257178505135e-43	1.23446818899463	0.359	0.144	6.07465308042111e-39	Fibroblasts	LIMA1
MFGE8	1.86225394233968e-43	1.57675966944027	0.394	0.166	6.24115786235719e-39	Fibroblasts	MFGE8
CBX1	2.39165747729938e-43	-0.621163616663203	0.135	0.441	8.01540086942115e-39	Fibroblasts	CBX1
ARVCF	2.51023369496225e-43	-0.717357168232827	0.026	0.278	8.41279720529647e-39	Fibroblasts	ARVCF
Z99774.1	3.9760562849679e-43	-0.852999448110755	0.012	0.251	1.33253550334414e-38	Fibroblasts	Z99774.1
PABPC4	4.99387063154859e-43	-0.675533524457863	0.182	0.488	1.67364580345719e-38	Fibroblasts	PABPC4
FKBP4	5.27051999074134e-43	-0.726594685072087	0.071	0.343	1.76636206969705e-38	Fibroblasts	FKBP4
MAPT	5.73919419234749e-43	-0.755316880195486	0.013	0.253	1.92343354162334e-38	Fibroblasts	MAPT
OAZ2	6.64843527201715e-43	-0.827778298627269	0.183	0.476	2.22815659706383e-38	Fibroblasts	OAZ2
DNAJB6	6.64899681061533e-43	-0.630693299151057	0.272	0.592	2.22834479110962e-38	Fibroblasts	DNAJB6
ISYNA1	7.67083820307247e-43	-0.650561371664984	0.06	0.33	2.57080471537771e-38	Fibroblasts	ISYNA1
RAN	7.6798143650738e-43	-1.25482828975087	0.317	0.573	2.57381298631083e-38	Fibroblasts	RAN
WDR54	9.4159422277252e-43	-0.678826956993483	0.047	0.311	3.15565887819982e-38	Fibroblasts	WDR54
FUS	1.12941990969679e-42	-0.772262919896332	0.673	0.849	3.78513788535783e-38	Fibroblasts	FUS
KLHL23	1.2289999040559e-42	-0.620154752360031	0.028	0.279	4.11887027845296e-38	Fibroblasts	KLHL23
AC005841.1	1.99814813336688e-42	-0.711271451115301	0.071	0.341	6.69659365416577e-38	Fibroblasts	AC005841.1
HLA-DMA	2.72402328431393e-42	-1.30703359081619	0.031	0.274	9.12929163504971e-38	Fibroblasts	HLA-DMA
HSPA9	3.02882310925132e-42	-0.67829007820751	0.263	0.575	1.01507977683449e-37	Fibroblasts	HSPA9
ITFG2-AS1	3.41527661423462e-42	-0.727656470262644	0.077	0.347	1.14459580449459e-37	Fibroblasts	ITFG2-AS1
MARS	4.08766367218758e-42	-0.64194307001586	0.198	0.512	1.36993960309694e-37	Fibroblasts	MARS
FLOT1	4.11483967745137e-42	-0.80304922200622	0.337	0.647	1.37904736950105e-37	Fibroblasts	FLOT1
PIN4	4.30797265974085e-42	0.749334854484347	0.959	0.873	1.44377395718555e-37	Fibroblasts	PIN4
TNFSF10	1.1377832160131e-41	1.04136069901426	0.291	0.086	3.81316667014632e-37	Fibroblasts	TNFSF10
JPT1	1.30441997396932e-41	-1.00926889607276	0.549	0.722	4.37163310076077e-37	Fibroblasts	JPT1
RBMS3-AS3	1.325376022182e-41	0.682208170654479	0.533	0.274	4.44186520074076e-37	Fibroblasts	RBMS3-AS3
CD83	1.46687058814287e-41	-1.92150984791505	0.094	0.346	4.91607008910203e-37	Fibroblasts	CD83
RFTN1	1.51276588711224e-41	1.14388910528538	0.326	0.113	5.06988359406796e-37	Fibroblasts	RFTN1
CCT8	1.62609323225812e-41	-0.857984462275788	0.179	0.474	5.44968885858986e-37	Fibroblasts	CCT8
SGCE	2.31185473940978e-41	1.113722960523	0.538	0.31	7.74794997365795e-37	Fibroblasts	SGCE
SLC25A6	2.38212465540647e-41	-0.782529314315175	0.789	0.882	7.98345257012925e-37	Fibroblasts	SLC25A6
HIF1A	3.10462136339121e-41	-0.726274231511148	0.227	0.545	1.04048280372693e-36	Fibroblasts	HIF1A
EPB41L2	3.70328109311029e-41	1.05349461315604	0.483	0.243	1.24111762554498e-36	Fibroblasts	EPB41L2
CENPX	4.04213906771012e-41	-0.68195272888965	0.122	0.419	1.35468248715237e-36	Fibroblasts	CENPX
CYBC1	4.44419598128017e-41	-0.703711842178989	0.128	0.42	1.48942784116624e-36	Fibroblasts	CYBC1
LYN	4.59901735397659e-41	-1.16370147150462	0.051	0.297	1.54131467601171e-36	Fibroblasts	LYN
HIF1A-AS2	4.98108688847199e-41	-0.714954004282959	0.201	0.513	1.6693614598025e-36	Fibroblasts	HIF1A-AS2
TUBB2A	5.43945624857803e-41	-0.674975615052107	0.131	0.408	1.82297936714844e-36	Fibroblasts	TUBB2A
NGRN	6.68544952476898e-41	-0.845898297483423	0.233	0.531	2.24056155373108e-36	Fibroblasts	NGRN
NOTCH2	8.70992640559718e-41	0.744359635924096	0.27	0.076	2.91904473557184e-36	Fibroblasts	NOTCH2
TRIM37	9.32805126275918e-41	-0.625279602068493	0.062	0.326	3.12620310020111e-36	Fibroblasts	TRIM37
ASPSCR1	1.32331608707385e-40	-0.630260276760672	0.032	0.277	4.4349615342193e-36	Fibroblasts	ASPSCR1
CCDC88A	1.61558799780001e-40	-0.660421066645313	0.135	0.436	5.41448161582696e-36	Fibroblasts	CCDC88A
AC098650.1	1.73937544193395e-40	0.686420763344182	0.589	0.317	5.82934285609743e-36	Fibroblasts	AC098650.1
FLAD1	1.93072527954319e-40	-0.723431374452041	0.026	0.268	6.47063270186104e-36	Fibroblasts	FLAD1
MS4A14	2.32516980406877e-40	-1.96511575071463	0.049	0.285	7.79257408135607e-36	Fibroblasts	MS4A14
NUTF2	2.36244218305902e-40	-0.643012565368539	0.173	0.459	7.917488732304e-36	Fibroblasts	NUTF2
ATG16L2	2.38769504939515e-40	-1.20248323314688	0.105	0.37	8.00212118854291e-36	Fibroblasts	ATG16L2
STARD4-AS1	3.23103966227723e-40	-0.761825330593872	0.179	0.471	1.08285063241559e-35	Fibroblasts	STARD4-AS1
ID3	4.95940981029781e-40	1.40682393585282	0.443	0.215	1.66209660382321e-35	Fibroblasts	ID3
MS4A6E	5.37606973946832e-40	-1.9459391357528	0.049	0.283	1.80173601248541e-35	Fibroblasts	MS4A6E
CKS2	6.34777224842287e-40	-1.03555168786009	0.041	0.281	2.12739239133644e-35	Fibroblasts	CKS2
MS4A7	6.9978699001082e-40	-1.94587858078085	0.049	0.283	2.34526611832226e-35	Fibroblasts	MS4A7
TRIO	7.19321530976962e-40	0.912265847711557	0.404	0.176	2.41073417891619e-35	Fibroblasts	TRIO
SLC31A1	7.70987914605971e-40	-0.58698541046864	0.067	0.333	2.58388889701045e-35	Fibroblasts	SLC31A1
AC091167.6	8.36240827682187e-40	-0.825089618877039	0.234	0.527	2.80257750989408e-35	Fibroblasts	AC091167.6
FKBP5	1.20188472031043e-39	-0.683039891284488	0.092	0.366	4.02799645164838e-35	Fibroblasts	FKBP5
AC091167.2	1.597661815206e-39	-0.829761488797845	0.23	0.524	5.35440380748137e-35	Fibroblasts	AC091167.2
SELENOM	2.16999463429012e-39	1.23845051268765	0.469	0.233	7.27252001735992e-35	Fibroblasts	SELENOM
AC243829.4	2.38397692883158e-39	-3.43163477801584	0.065	0.3	7.98966027928617e-35	Fibroblasts	AC243829.4
CCL3	2.40409841049232e-39	-3.42983606245133	0.065	0.3	8.05709541292396e-35	Fibroblasts	CCL3
PTPN6	2.40629758842165e-39	-1.1752920486912	0.042	0.275	8.06446573783632e-35	Fibroblasts	PTPN6
KPNA2	3.13733275588009e-39	-1.10897106096429	0.137	0.407	1.05144569980565e-34	Fibroblasts	KPNA2
AL591806.3	3.92641725405688e-39	-0.670286967614856	0.038	0.274	1.31589947852462e-34	Fibroblasts	AL591806.3
MCM7	4.48274568616748e-39	-0.600675779184489	0.065	0.317	1.50234738926217e-34	Fibroblasts	MCM7
BUD23	6.0452531684064e-39	-0.643071420661859	0.182	0.47	2.02600614685972e-34	Fibroblasts	BUD23
AC139530.2	6.24752973616373e-39	-0.722359134461036	0.097	0.364	2.09379711577791e-34	Fibroblasts	AC139530.2
OPTN	7.3299988865732e-39	0.973911978203064	0.493	0.263	2.45657582684614e-34	Fibroblasts	OPTN
SH3BP5-AS1	1.24462412790382e-38	0.978875605864058	0.301	0.101	4.17123330225687e-34	Fibroblasts	SH3BP5-AS1
TIMM17B	1.26883185778613e-38	-0.70013832725166	0.129	0.397	4.25236308818443e-34	Fibroblasts	TIMM17B
SMARCA4	1.32154511011303e-38	-0.602748605028937	0.055	0.305	4.42902628203281e-34	Fibroblasts	SMARCA4
FGFR1	2.24096928975624e-38	1.34440197132474	0.381	0.175	7.51038447768907e-34	Fibroblasts	FGFR1
ATP1B3	2.27608692069775e-38	-0.996908062718727	0.202	0.474	7.62807770602645e-34	Fibroblasts	ATP1B3
SLC7A8	2.68787450573169e-38	-0.756015039958237	0.055	0.295	9.00814261850918e-34	Fibroblasts	SLC7A8
C20orf27	3.30905948324691e-38	-0.69690225373541	0.068	0.32	1.10899819521537e-33	Fibroblasts	C20orf27
CAV1	3.70630471007775e-38	1.32772305384931	0.267	0.086	1.24213096053546e-33	Fibroblasts	CAV1
WBP2	3.98618398713473e-38	-0.688481397895093	0.205	0.502	1.33592970144833e-33	Fibroblasts	WBP2
ARHGAP4	4.14668030262703e-38	-0.687730656321569	0.141	0.415	1.38971843662242e-33	Fibroblasts	ARHGAP4
AP1B1	7.68498154502603e-38	-0.676329293645172	0.073	0.327	2.57554471500002e-33	Fibroblasts	AP1B1
MRPL12	9.25564515567933e-38	-0.698744798386368	0.093	0.354	3.10193691747437e-33	Fibroblasts	MRPL12
NREP	1.22917780945466e-37	-0.760511677038724	0.201	0.481	4.11946651060636e-33	Fibroblasts	NREP
ANKRD10	1.4567417392094e-37	-0.618682565924167	0.203	0.503	4.88212426478639e-33	Fibroblasts	ANKRD10
CALM1	1.69723394497888e-37	-0.832815356619706	0.792	0.879	5.68810984320223e-33	Fibroblasts	CALM1
AL450992.1	1.75448592356346e-37	0.596087554939386	0.711	0.437	5.87998412423059e-33	Fibroblasts	AL450992.1
USP11	1.85048678415891e-37	-0.731114298264489	0.177	0.461	6.20172140843016e-33	Fibroblasts	USP11
ETS2	2.32032450028096e-37	-0.697024834629274	0.035	0.264	7.7763355302416e-33	Fibroblasts	ETS2
ADD3	2.45675830865919e-37	1.34704274039404	0.517	0.313	8.2335797956404e-33	Fibroblasts	ADD3
S100A11	3.32362161003781e-37	0.596111997842602	0.709	0.438	1.11387854638807e-32	Fibroblasts	S100A11
RIC3	3.77359084023685e-37	-0.682537035197069	0.033	0.261	1.26468123419698e-32	Fibroblasts	RIC3
C1QA	4.48740148607228e-37	-4.07369470904362	0.103	0.327	1.50390773404226e-32	Fibroblasts	C1QA
IDH2	5.02958715648954e-37	-0.71187701509868	0.083	0.332	1.68561583962591e-32	Fibroblasts	IDH2
ANP32A	5.7777816615976e-37	-0.77077973262209	0.158	0.427	1.93636574606782e-32	Fibroblasts	ANP32A
AC005726.1	6.57715625110443e-37	-0.61925053264971	0.19	0.474	2.20426814599514e-32	Fibroblasts	AC005726.1
H2AFZ	9.75231742216261e-37	-1.21283610926047	0.328	0.583	3.26839166086358e-32	Fibroblasts	H2AFZ
MYC	9.95209021234032e-37	1.36334455926263	0.359	0.16	3.33534351376373e-32	Fibroblasts	MYC
AC004039.1	1.12014714819916e-36	-0.610155424535827	0.06	0.302	3.75406115247468e-32	Fibroblasts	AC004039.1
ENDOV	1.34404273095084e-36	-0.846844565072125	0.038	0.264	4.50442480850864e-32	Fibroblasts	ENDOV
GADD45B	1.38477005910506e-36	0.628855873049052	0.642	0.354	4.64091837608468e-32	Fibroblasts	GADD45B
AC087289.3	1.90118918246882e-36	-0.594255241663705	0.145	0.419	6.37164542612601e-32	Fibroblasts	AC087289.3
LAMB1	2.22405182253038e-36	1.36677818506835	0.368	0.165	7.45368727802832e-32	Fibroblasts	LAMB1
ARPC2	2.23785118665148e-36	-0.807983630117478	0.449	0.703	7.49993446694377e-32	Fibroblasts	ARPC2
SNAP25-AS1	2.61061301857152e-36	-0.697437746455895	0.052	0.288	8.74920847044059e-32	Fibroblasts	SNAP25-AS1
KIF3A	3.6380606057021e-36	-0.632542900753374	0.062	0.304	1.219259631395e-31	Fibroblasts	KIF3A
CXCR4	3.7019422223414e-36	-1.75213989457747	0.112	0.344	1.2406689163955e-31	Fibroblasts	CXCR4
BUB3	3.88682103305555e-36	-0.667412599184891	0.141	0.41	1.30262920101824e-31	Fibroblasts	BUB3
POMP	4.26596098216764e-36	-0.794615385716121	0.576	0.753	1.42969416356366e-31	Fibroblasts	POMP
NBL1	4.70036375282857e-36	1.102916321976	0.578	0.356	1.57527990812297e-31	Fibroblasts	NBL1
SLC25A5	5.09496366099797e-36	-0.672276175335017	0.272	0.528	1.70752612134686e-31	Fibroblasts	SLC25A5
MMP14	5.90078762447752e-36	0.612781566799157	0.267	0.087	1.9775899644674e-31	Fibroblasts	MMP14
CFAP20	6.47163150361379e-36	-0.813173206745326	0.137	0.406	2.16890258212113e-31	Fibroblasts	CFAP20
AIF1	7.09060627896645e-36	-3.03023888331019	0.177	0.387	2.37634578833282e-31	Fibroblasts	AIF1
DSTN	8.28219446147582e-36	0.898746103933116	0.693	0.47	2.77569465181901e-31	Fibroblasts	DSTN
HACD3	8.55289160195824e-36	-0.650928980052144	0.185	0.47	2.86641609148028e-31	Fibroblasts	HACD3
PRNP	8.90791780691435e-36	1.027652671546	0.432	0.211	2.98539957380927e-31	Fibroblasts	PRNP
RHBDD2	9.95332113456696e-36	-0.778975168314648	0.137	0.403	3.33575604503877e-31	Fibroblasts	RHBDD2
CREM	1.11044536302062e-35	-1.08169993356652	0.092	0.337	3.72154658962729e-31	Fibroblasts	CREM
NRP1	1.18951025968241e-35	0.830064818644615	0.513	0.275	3.98652468429964e-31	Fibroblasts	NRP1
TBCB	1.64157136804501e-35	-0.728305070594394	0.281	0.55	5.50156228286606e-31	Fibroblasts	TBCB
DBNL	1.64409193188128e-35	-0.747621368455015	0.183	0.455	5.51000970050691e-31	Fibroblasts	DBNL
AP000812.5	1.70394462732345e-35	-0.703056113919548	0.456	0.705	5.7106000240118e-31	Fibroblasts	AP000812.5
C1orf21	1.84903613412109e-35	0.95607003553036	0.298	0.11	6.19685969989341e-31	Fibroblasts	C1orf21
ERP29	1.90107291399839e-35	-0.663233516168335	0.281	0.562	6.37125576397421e-31	Fibroblasts	ERP29
ITGB2	2.05069820421219e-35	-1.88327068578245	0.087	0.306	6.87270996159674e-31	Fibroblasts	ITGB2
ZFP36L2	2.35371583685595e-35	0.692209175773981	0.561	0.302	7.88824325563902e-31	Fibroblasts	ZFP36L2
LRTOMT	2.79906582212165e-35	-0.701608746071834	0.458	0.705	9.38078919625851e-31	Fibroblasts	LRTOMT
HNRNPM	2.88496714185675e-35	-0.717941722888241	0.388	0.647	9.6686788792187e-31	Fibroblasts	HNRNPM
REXO2	3.29353973365022e-35	1.33992501958824	0.417	0.21	1.10379690633554e-30	Fibroblasts	REXO2
RAMP2	3.65946974045902e-35	1.06648791813727	0.299	0.112	1.22643468881744e-30	Fibroblasts	RAMP2
LGMN	5.9403368738912e-35	-1.25355826966603	0.163	0.421	1.9908444999159e-30	Fibroblasts	LGMN
ATP5MG	8.62077764682389e-35	-0.700057319548038	0.516	0.737	2.88916742055656e-30	Fibroblasts	ATP5MG
LUC7L3	8.93542488426061e-35	-0.941219778690855	0.324	0.592	2.9946182957111e-30	Fibroblasts	LUC7L3
TOX4	1.14863797529149e-34	-0.611886286262522	0.202	0.48	3.84954531039189e-30	Fibroblasts	TOX4
POP5	1.39929950128945e-34	-0.652234951985407	0.077	0.315	4.68961234862147e-30	Fibroblasts	POP5
MT-ND6	1.78786471817782e-34	-0.739831743570093	0.751	0.874	5.99184981650114e-30	Fibroblasts	MT-ND6
EIF4E	2.1031693264302e-34	-0.652711982085387	0.102	0.352	7.04856168059819e-30	Fibroblasts	EIF4E
CCDC146	2.18178992407397e-34	-1.28616117524734	0.113	0.347	7.31205075154152e-30	Fibroblasts	CCDC146
AL512791.1	3.62027303500936e-34	-0.727066958977008	0.68	0.82	1.21329830495304e-29	Fibroblasts	AL512791.1
AC244517.11	3.99630790601366e-34	-0.616745362686572	0.094	0.344	1.33932263162142e-29	Fibroblasts	AC244517.11
PTPRC	6.42191942556818e-34	-1.56013134177223	0.081	0.294	2.15224207628492e-29	Fibroblasts	PTPRC
STK4	8.08902286475397e-34	-0.791980429342307	0.052	0.276	2.71095512289365e-29	Fibroblasts	STK4
HSPE1	8.71043477452515e-34	-0.791312379856613	0.278	0.533	2.91921511033436e-29	Fibroblasts	HSPE1
PTPRE	9.59915686843312e-34	-1.35747424259766	0.051	0.264	3.21706143288667e-29	Fibroblasts	PTPRE
ZNF331	9.66119953036108e-34	-1.26717549464495	0.163	0.415	3.23785441060521e-29	Fibroblasts	ZNF331
SH3BP5	1.0157070755412e-33	0.901659221668242	0.34	0.139	3.40404069296876e-29	Fibroblasts	SH3BP5
CLU	1.04288882701638e-33	1.18701306677189	0.705	0.492	3.49513761486269e-29	Fibroblasts	CLU
FGL2	1.08457013963594e-33	-1.35122926968812	0.07	0.288	3.63482836597589e-29	Fibroblasts	FGL2
SNRPF	1.46173085167431e-33	-0.739737044767428	0.185	0.439	4.89884477630127e-29	Fibroblasts	SNRPF
AC025259.3	1.84067501029351e-33	0.746998103433072	0.587	0.326	6.16883822949766e-29	Fibroblasts	AC025259.3
CSF1R	2.01601410290571e-33	-1.38482511225609	0.047	0.252	6.7564696644782e-29	Fibroblasts	CSF1R
LSM4	2.03898647875669e-33	-0.623669704481927	0.099	0.341	6.83345928490516e-29	Fibroblasts	LSM4
IDS	3.15198031024208e-33	-0.616360635591985	0.157	0.414	1.05635468117453e-28	Fibroblasts	IDS
BANF1	4.10355315493576e-33	-0.772369353507008	0.366	0.61	1.37526480434517e-28	Fibroblasts	BANF1
SNRPD1	4.70750430835237e-33	-1.01092717871298	0.202	0.448	1.57767299390121e-28	Fibroblasts	SNRPD1
NINJ1	4.98688069857091e-33	-1.03673946053084	0.119	0.363	1.67130319731906e-28	Fibroblasts	NINJ1
REL	5.62331120819135e-33	-1.42454859625106	0.118	0.346	1.88459651831325e-28	Fibroblasts	REL
ACTR2	5.92971510906048e-33	-0.612647534250841	0.228	0.507	1.98728472165053e-28	Fibroblasts	ACTR2
LPP	7.08349021777973e-33	0.841347002616994	0.391	0.187	2.3739609115867e-28	Fibroblasts	LPP
BSCL2	1.1075283996979e-32	-0.720369902051854	0.212	0.475	3.71177067874755e-28	Fibroblasts	BSCL2
RPL38	1.76801538018132e-32	-0.70952519305025	0.667	0.804	5.92532674513968e-28	Fibroblasts	RPL38
EIF1	2.08075811948417e-32	0.597202657402674	0.967	0.923	6.97345276163926e-28	Fibroblasts	EIF1
CHKA	2.23330033275009e-32	-0.601093819137554	0.049	0.264	7.48468273517864e-28	Fibroblasts	CHKA
CTSS	2.34436905044991e-32	-2.09066198011925	0.153	0.356	7.85691843567784e-28	Fibroblasts	CTSS
SDC2	3.13337979539854e-32	1.14751502725379	0.387	0.194	1.05012090462987e-27	Fibroblasts	SDC2
STOM	3.75450882524208e-32	0.920812469123807	0.395	0.201	1.25828608769163e-27	Fibroblasts	STOM
NDUFS6	4.05892002782609e-32	-0.783008942809044	0.205	0.455	1.36030645812564e-27	Fibroblasts	NDUFS6
RPL7	5.39764167562447e-32	0.701133174639739	0.923	0.823	1.80896563116878e-27	Fibroblasts	RPL7
MAP1B	6.71575923214321e-32	-1.51220155128275	0.288	0.525	2.25071954906048e-27	Fibroblasts	MAP1B
NR4A1	7.40203149065227e-32	0.721015881314367	0.618	0.358	2.4807168337772e-27	Fibroblasts	NR4A1
SNAP25	8.84637276778729e-32	-0.701516477985542	0.049	0.259	2.96477336939623e-27	Fibroblasts	SNAP25
TOMM22	1.31611272723265e-31	-0.610607983027491	0.164	0.414	4.41082019404749e-27	Fibroblasts	TOMM22
BCAP31	1.47962497882281e-31	-0.613183601599346	0.336	0.6	4.95881515402677e-27	Fibroblasts	BCAP31
HSPE1-MOB4	1.62048853231279e-31	-0.639642925676411	0.321	0.568	5.43090526719309e-27	Fibroblasts	HSPE1-MOB4
ABHD12	2.02449837537515e-31	-0.695425497301773	0.198	0.465	6.78490385523227e-27	Fibroblasts	ABHD12
CTSB	2.11942193059607e-31	-1.33757620880406	0.433	0.662	7.10303065819968e-27	Fibroblasts	CTSB
UACA	2.15414003816143e-31	1.17383483776527	0.292	0.121	7.21938492389421e-27	Fibroblasts	UACA
SERPINB9	2.2026912943409e-31	-0.773548065569538	0.068	0.289	7.3820996038541e-27	Fibroblasts	SERPINB9
KIF5B	2.22953840440037e-31	-0.609550129356211	0.272	0.548	7.4720750085074e-27	Fibroblasts	KIF5B
DNAJB2	2.26208114692278e-31	-0.638023860147539	0.189	0.45	7.58113875579701e-27	Fibroblasts	DNAJB2
FYB1	2.76117528006019e-31	-1.62326253644227	0.068	0.268	9.25380283359371e-27	Fibroblasts	FYB1
KLF6	3.04188558574067e-31	-1.45791592857287	0.461	0.663	1.01945753520513e-26	Fibroblasts	KLF6
SNRPB	4.05988791593986e-31	-0.631973074385287	0.189	0.433	1.36063083614809e-26	Fibroblasts	SNRPB
SNRPC	4.06349629681961e-31	-0.732417550109521	0.189	0.434	1.36184014891612e-26	Fibroblasts	SNRPC
SNRPN	4.31245803211259e-31	-1.27206689996181	0.272	0.494	1.44527718488221e-26	Fibroblasts	SNRPN
FILIP1L	5.01909682886464e-31	1.06532887854028	0.324	0.137	1.68210011122569e-26	Fibroblasts	FILIP1L
AC124312.1	7.62597466350817e-31	-1.30660567671879	0.286	0.504	2.55576914872813e-26	Fibroblasts	AC124312.1
EEF1D	7.79322584943015e-31	0.842431897761119	0.815	0.623	2.61182171117802e-26	Fibroblasts	EEF1D
PCSK7	8.06032008251214e-31	1.36778308573503	0.459	0.266	2.70133567245312e-26	Fibroblasts	PCSK7
PPT1	8.07384882055808e-31	-0.611985832471999	0.458	0.708	2.70586969372183e-26	Fibroblasts	PPT1
APEX1	1.05207914522757e-30	-0.733754886188095	0.224	0.472	3.52593804731566e-26	Fibroblasts	APEX1
TMEM176B	1.46642783670105e-30	0.762320992679873	0.548	0.303	4.91458625191989e-26	Fibroblasts	TMEM176B
TPI1	1.49618851898622e-30	-0.704824548398912	0.587	0.766	5.01432620253042e-26	Fibroblasts	TPI1
HLA-DRA	1.63594523981657e-30	-5.13078199292991	0.321	0.462	5.48270687672124e-26	Fibroblasts	HLA-DRA
ARHGDIB	1.88690028775943e-30	-1.79067254968026	0.126	0.328	6.32375762439697e-26	Fibroblasts	ARHGDIB
FNDC3B	2.68749160068061e-30	0.63374223810849	0.297	0.118	9.00685935052098e-26	Fibroblasts	FNDC3B
LAMTOR1	3.19263006655412e-30	-0.621197418703644	0.445	0.683	1.06997804050495e-25	Fibroblasts	LAMTOR1
PAICS	3.24578772307815e-30	-0.727661646312883	0.08	0.296	1.08779329751241e-25	Fibroblasts	PAICS
FMNL3	4.35518218509686e-30	-0.616094037564188	0.061	0.274	1.45959575751336e-25	Fibroblasts	FMNL3
CCT5	4.72898361661919e-30	-0.71301158441403	0.206	0.452	1.58487156927376e-25	Fibroblasts	CCT5
AC067930.2	5.03098823165149e-30	0.782598548283477	0.802	0.605	1.68608539595568e-25	Fibroblasts	AC067930.2
RNF213	6.4171373258327e-30	-0.784983208789173	0.279	0.54	2.15063940337957e-25	Fibroblasts	RNF213
TFDP2	6.75647869421583e-30	-0.710752515393157	0.122	0.364	2.26436626957949e-25	Fibroblasts	TFDP2
CAPG	7.30724227879979e-30	-0.711009446956056	0.086	0.31	2.44894917731696e-25	Fibroblasts	CAPG
CDC123	9.04982634710037e-30	-0.739476704906073	0.125	0.349	3.03295880196722e-25	Fibroblasts	CDC123
DST	9.91881315512177e-30	1.01241527199367	0.587	0.391	3.32419104080751e-25	Fibroblasts	DST
NASP	1.08314390930284e-29	-0.627493383476338	0.279	0.525	3.63004849763752e-25	Fibroblasts	NASP
CXCL8	1.13450568165494e-29	-2.22296665926948	0.067	0.26	3.80218234149837e-25	Fibroblasts	CXCL8
RGS4	1.2430326883979e-29	-1.01500546585007	0.058	0.261	4.16589975189671e-25	Fibroblasts	RGS4
ATP5F1B	1.3240609777424e-29	-0.914782699895805	0.548	0.709	4.43745796080586e-25	Fibroblasts	ATP5F1B
OXNAD1	1.47884664800689e-29	1.02614461301067	0.336	0.156	4.95620665613029e-25	Fibroblasts	OXNAD1
MXD1	2.01130179727021e-29	-0.617095281165441	0.157	0.404	6.74067684337137e-25	Fibroblasts	MXD1
TWISTNB	2.96127302599806e-29	-0.975506418969934	0.219	0.455	9.92441041932989e-25	Fibroblasts	TWISTNB
ATP5F1A	3.06486473994211e-29	-0.838901498802036	0.472	0.662	1.0271587689442e-24	Fibroblasts	ATP5F1A
PRELID1	3.38207208609926e-29	-0.736340349889023	0.16	0.385	1.13346763893531e-24	Fibroblasts	PRELID1
CHMP1B	3.40593352436958e-29	-0.599383939542191	0.199	0.46	1.14146456135722e-24	Fibroblasts	CHMP1B
TNFRSF1A	4.04493030059153e-29	0.709250475617074	0.344	0.158	1.35561794094024e-24	Fibroblasts	TNFRSF1A
PTGES3	4.07510923964593e-29	-0.641311949915574	0.397	0.627	1.36573211057494e-24	Fibroblasts	PTGES3
TCP1	4.50918530338488e-29	-0.704706364564067	0.278	0.516	1.51120836257641e-24	Fibroblasts	TCP1
ATP5F1E	5.67851743832317e-29	-0.646469122849234	0.624	0.823	1.90309833427963e-24	Fibroblasts	ATP5F1E
COX7A2	7.19673522108258e-29	-0.673770096413964	0.436	0.643	2.41191384199362e-24	Fibroblasts	COX7A2
NCL	1.16235990877843e-28	-0.684982963696975	0.443	0.666	3.89553299828002e-24	Fibroblasts	NCL
PKM	1.22439890347543e-28	-0.699058553896585	0.419	0.639	4.10345048510754e-24	Fibroblasts	PKM
ACAT2	1.27701922730112e-28	-0.622861376405337	0.177	0.407	4.27980223837696e-24	Fibroblasts	ACAT2
TNFAIP3	1.44326703632733e-28	-1.66486560776182	0.103	0.297	4.8369651455474e-24	Fibroblasts	TNFAIP3
CCT4	1.53651715200892e-28	-0.601132694910797	0.224	0.469	5.14948358324269e-24	Fibroblasts	CCT4
TKT	2.11391289685986e-28	-1.51945682678617	0.288	0.495	7.08456768253614e-24	Fibroblasts	TKT
MEIS1	2.11736319458103e-28	0.949970013220841	0.392	0.195	7.09613101031886e-24	Fibroblasts	MEIS1
SFRP1	2.48329132414658e-28	1.03445407663289	0.328	0.153	8.32250254374483e-24	Fibroblasts	SFRP1
PRMT1	7.09019656994747e-28	-0.892945541666444	0.315	0.54	2.37620847845219e-23	Fibroblasts	PRMT1
CTSC	7.19538280263178e-28	-0.611135676423449	0.135	0.358	2.41146059247402e-23	Fibroblasts	CTSC
CYBA	9.16287141770228e-28	-1.38270231285975	0.189	0.407	3.07084472692874e-23	Fibroblasts	CYBA
MXD3	9.4923237859738e-28	-0.776230037725564	0.254	0.477	3.18125739363126e-23	Fibroblasts	MXD3
EIF5	1.10551626055733e-27	-0.719669084708661	0.417	0.657	3.70502719563182e-23	Fibroblasts	EIF5
DCLK1	1.17894580606643e-27	0.813086516465462	0.262	0.101	3.95111897445103e-23	Fibroblasts	DCLK1
TERF1	1.41724052033196e-27	-0.99419677372485	0.084	0.285	4.74973987984054e-23	Fibroblasts	TERF1
USP53	1.72479105687831e-27	0.695567486398239	0.305	0.132	5.78046474802198e-23	Fibroblasts	USP53
SPRYD3	1.82250885706404e-27	0.967603823982654	0.26	0.104	6.10795618356442e-23	Fibroblasts	SPRYD3
TMEM109	1.86511365015016e-27	0.855302939201542	0.371	0.192	6.25074188711323e-23	Fibroblasts	TMEM109
AP003721.1	1.86511365015016e-27	0.854774250079811	0.371	0.192	6.25074188711323e-23	Fibroblasts	AP003721.1
HNRNPUL2-BSCL2	2.02611873277524e-27	-0.664135188139391	0.267	0.507	6.79033432102293e-23	Fibroblasts	HNRNPUL2-BSCL2
ANKRD11	2.20772805535152e-27	-0.601185471844518	0.282	0.541	7.3989798047051e-23	Fibroblasts	ANKRD11
PCBP1	2.96491365291723e-27	-0.684968746276357	0.506	0.716	9.9366116163868e-23	Fibroblasts	PCBP1
HINT1	3.0767763895063e-27	-0.680550629093024	0.395	0.617	1.03115083917914e-22	Fibroblasts	HINT1
CYTH1	3.48419611596216e-27	-0.592556353114498	0.064	0.26	1.16769348630356e-22	Fibroblasts	CYTH1
ILF2	4.35570699470254e-27	-0.789296693330876	0.265	0.481	1.45977164220461e-22	Fibroblasts	ILF2
GFPT2	4.53648494250352e-27	0.836083894872976	0.334	0.161	1.52035756363063e-22	Fibroblasts	GFPT2
ATP6V1G1	4.9756558876729e-27	-0.596187442435191	0.395	0.62	1.6675413141947e-22	Fibroblasts	ATP6V1G1
TAOK3	6.57088705909181e-27	-0.587329115864071	0.134	0.362	2.20216708898403e-22	Fibroblasts	TAOK3
CD37	6.72560085782684e-27	-1.14819213428015	0.068	0.257	2.25401787149209e-22	Fibroblasts	CD37
MAD2L2	8.02471178045646e-27	-0.841146265108547	0.062	0.25	2.68940190610218e-22	Fibroblasts	MAD2L2
MRPL41	1.01799646655299e-26	-0.647293384681748	0.089	0.289	3.41171335800569e-22	Fibroblasts	MRPL41
SGK1	1.02656331250744e-26	-1.18363144587694	0.109	0.306	3.44042428553744e-22	Fibroblasts	SGK1
TMEM176A	1.59897258437268e-26	0.944318231505178	0.372	0.183	5.3587967192666e-22	Fibroblasts	TMEM176A
PECAM1	1.72364814956688e-26	-1.19635092880156	0.077	0.257	5.77663440845844e-22	Fibroblasts	PECAM1
PLPP1	2.15858793918189e-26	1.2377265463288	0.337	0.177	7.23429161937419e-22	Fibroblasts	PLPP1
SNURF	2.43459279093655e-26	-0.779264989145238	0.217	0.433	8.15929427954476e-22	Fibroblasts	SNURF
PAM	2.66538734225155e-26	0.932984568897309	0.378	0.197	8.93277913882185e-22	Fibroblasts	PAM
AL662797.1	1.11157705373814e-25	-0.682026822953604	0.276	0.473	3.72533933789802e-21	Fibroblasts	AL662797.1
CRTAP	1.11336531181798e-25	0.721725149740433	0.496	0.31	3.73133250602679e-21	Fibroblasts	CRTAP
LEPR	1.16660920758678e-25	0.992447070728282	0.487	0.321	3.90977409830633e-21	Fibroblasts	LEPR
AP001458.2	2.95945917697677e-25	-0.737527988951762	0.135	0.341	9.91833148571995e-21	Fibroblasts	AP001458.2
C11orf98	4.39917316448577e-25	-0.737502692746032	0.135	0.339	1.47433889434576e-20	Fibroblasts	C11orf98
LST1	8.03595684351044e-25	-1.95671084489217	0.081	0.251	2.69317057653409e-20	Fibroblasts	LST1
PDAP1	2.48790268420161e-24	-0.628802469248799	0.452	0.673	8.33795705583328e-20	Fibroblasts	PDAP1
MATN2	2.52680460547247e-24	1.1210171860789	0.289	0.136	8.46833295478042e-20	Fibroblasts	MATN2
CAPN2	2.84968251310547e-24	0.775357962436867	0.321	0.155	9.55042597442169e-20	Fibroblasts	CAPN2
AP002518.2	4.08919049083877e-24	0.945489784054999	0.464	0.268	1.3704513010997e-19	Fibroblasts	AP002518.2
METTL7A	9.30398976384151e-24	0.973106112634393	0.356	0.193	3.11813912945384e-19	Fibroblasts	METTL7A
NDRG1	1.49039046482972e-23	0.744219576017963	0.343	0.175	4.99489460383032e-19	Fibroblasts	NDRG1
BTG1	1.5049840222399e-23	-0.759198383523539	0.151	0.359	5.0438034521348e-19	Fibroblasts	BTG1
HSPA8	2.87809707360441e-23	-0.64266875216166	0.701	0.818	9.64565453247781e-19	Fibroblasts	HSPA8
AP2S1	3.53656690580702e-23	-0.674174728928687	0.307	0.515	1.18524503281216e-18	Fibroblasts	AP2S1
CD14	4.11846746968979e-23	-1.58313813173019	0.126	0.3	1.38026318779184e-18	Fibroblasts	CD14
PLAUR	4.31543184655809e-23	-1.64495722959364	0.14	0.312	1.44627382905548e-18	Fibroblasts	PLAUR
PGAM1	5.07116656286418e-23	-0.588453457115782	0.205	0.394	1.6995507618783e-18	Fibroblasts	PGAM1
TMEM59	6.65172155523749e-23	0.89983159011167	0.673	0.541	2.22925796202229e-18	Fibroblasts	TMEM59
MFSD1	7.74435510457021e-23	-0.695392123973791	0.174	0.382	2.59544316974566e-18	Fibroblasts	MFSD1
HSPA1B	8.77685697980434e-23	-0.97339889096678	0.206	0.408	2.94147584821163e-18	Fibroblasts	HSPA1B
HIST1H4C	1.16664788309099e-22	-0.793822361617518	0.209	0.421	3.90990371539114e-18	Fibroblasts	HIST1H4C
ANKRD44	1.23374334428411e-22	-1.04811150263659	0.093	0.264	4.13476744403376e-18	Fibroblasts	ANKRD44
CD81	1.53657007224573e-22	0.829760280032366	0.615	0.448	5.14966094012433e-18	Fibroblasts	CD81
COX7C	7.66971081365717e-22	-0.620385112559558	0.672	0.801	2.57042688208906e-17	Fibroblasts	COX7C
CUL9	9.53012585472804e-22	-0.640862140529251	0.1	0.28	3.19392637895356e-17	Fibroblasts	CUL9
MARCKS	1.39613819626246e-21	0.777188208476116	0.547	0.376	4.679017550954e-17	Fibroblasts	MARCKS
NME1-NME2	2.10387151308252e-21	-0.754638555044836	0.629	0.733	7.05091498894476e-17	Fibroblasts	NME1-NME2
RIPK2	2.28993107521748e-21	-0.605582026068865	0.126	0.307	7.67447500548385e-17	Fibroblasts	RIPK2
AC020916.1	2.4277514561674e-21	-0.834996585312205	0.18	0.364	8.13636623019941e-17	Fibroblasts	AC020916.1
A2M-AS1	2.49841875000932e-21	-1.68232809692493	0.132	0.292	8.37320059878123e-17	Fibroblasts	A2M-AS1
NAMPT	2.78487680254929e-21	-1.04552648747738	0.282	0.478	9.3332361160637e-17	Fibroblasts	NAMPT
KDELR3	3.54740218392242e-21	0.898696800225868	0.267	0.131	1.18887636791976e-16	Fibroblasts	KDELR3
EEF2	4.65510002557678e-21	0.675894589397151	0.836	0.72	1.5601102225718e-16	Fibroblasts	EEF2
MDH2	4.96238202955437e-21	-0.609166268989812	0.218	0.406	1.66309271338485e-16	Fibroblasts	MDH2
RANBP1	5.56911083132776e-21	-0.595494887681045	0.169	0.362	1.86643180401118e-16	Fibroblasts	RANBP1
SLIRP	9.29494321395109e-21	-0.780953993573913	0.388	0.567	3.11510726872357e-16	Fibroblasts	SLIRP
WARS	1.69955571299046e-20	-0.5886859713598	0.209	0.408	5.69589101651622e-16	Fibroblasts	WARS
NR3C1	1.72525408953305e-20	0.605813545113064	0.278	0.129	5.78201655566105e-16	Fibroblasts	NR3C1
AC011365.2	1.99936493166233e-20	0.812401728033367	0.365	0.209	6.70067163197314e-16	Fibroblasts	AC011365.2
MUS81	2.15634400216778e-20	0.932199677138446	0.413	0.271	7.22677128886509e-16	Fibroblasts	MUS81
PSMB5	2.26497414782059e-20	-0.692919642047895	0.299	0.492	7.59083435900592e-16	Fibroblasts	PSMB5
AC026202.2	2.94859337135818e-20	-0.620223259867949	0.196	0.393	9.88191582476979e-16	Fibroblasts	AC026202.2
TSPYL2	3.23623792209622e-20	-0.678640883618642	0.118	0.294	1.08459277721133e-15	Fibroblasts	TSPYL2
LDHB	4.20266152562427e-20	-1.10115227897388	0.52	0.652	1.40847998369772e-15	Fibroblasts	LDHB
CMTM7	4.27841262091113e-20	-0.677986532376378	0.192	0.386	1.43386720577216e-15	Fibroblasts	CMTM7
NR4A2	4.89518942725227e-20	-2.00646693861166	0.23	0.366	1.64057378464933e-15	Fibroblasts	NR4A2
CXCL16	5.53335202695733e-20	-1.11342647032809	0.094	0.254	1.85444759831448e-15	Fibroblasts	CXCL16
HSBP1	6.25735075723405e-20	-0.716320622296518	0.587	0.681	2.09708853277942e-15	Fibroblasts	HSBP1
ITPR2	8.4144920322563e-20	-0.622094974836828	0.099	0.266	2.82003285969038e-15	Fibroblasts	ITPR2
DHRS3	9.12431126145948e-20	0.957169159139006	0.342	0.185	3.05792167616553e-15	Fibroblasts	DHRS3
ALG1	1.06119881347672e-19	1.23539187822098	0.344	0.204	3.55650170348587e-15	Fibroblasts	ALG1
KMT2E	1.29105301928121e-19	-0.595957833994623	0.531	0.723	4.32683508881905e-15	Fibroblasts	KMT2E
NPM1	1.3368264222117e-19	-0.75182230867692	0.513	0.665	4.48024007140029e-15	Fibroblasts	NPM1
NF1	1.35727149310915e-19	-0.877850300198061	0.195	0.375	4.54875968200601e-15	Fibroblasts	NF1
ARL8B	2.55429679209033e-19	-0.60104909723147	0.202	0.394	8.56047026901152e-15	Fibroblasts	ARL8B
TMEM43	2.72711090767106e-19	0.659539590277439	0.269	0.136	9.1396394959688e-15	Fibroblasts	TMEM43
AC114490.3	4.10389614181815e-19	0.886596593051986	0.33	0.186	1.37537975296893e-14	Fibroblasts	AC114490.3
RANBP2	4.39652713815464e-19	-0.669220622779175	0.206	0.398	1.47345210508115e-14	Fibroblasts	RANBP2
MPZL1	6.28566936788662e-19	1.07669266083992	0.326	0.194	2.10657923195352e-14	Fibroblasts	MPZL1
TMEM35B	7.13194842952668e-19	0.877917784106952	0.326	0.183	2.39020119667157e-14	Fibroblasts	TMEM35B
PYCARD	7.409573045191e-19	-0.797182074778179	0.135	0.306	2.48324431036531e-14	Fibroblasts	PYCARD
TRABD2A	8.31636822187527e-19	-0.67378199969615	0.996	0.991	2.78714764587928e-14	Fibroblasts	TRABD2A
TMSB10	8.80841491066435e-19	-0.673686285867142	0.996	0.991	2.95205217316005e-14	Fibroblasts	TMSB10
SHC4	1.60783262322668e-18	0.813769811212195	0.708	0.579	5.3884902534819e-14	Fibroblasts	SHC4
EID1	2.02582074193734e-18	0.806782855271915	0.708	0.578	6.78933563452882e-14	Fibroblasts	EID1
CMTM3	2.40172620178908e-18	0.690618023301992	0.625	0.507	8.04914519267592e-14	Fibroblasts	CMTM3
TPPP3	3.24246698737086e-18	0.978147565620266	0.423	0.268	1.08668038614747e-13	Fibroblasts	TPPP3
WASF2	3.28638965772367e-18	0.913898055475724	0.528	0.391	1.10140062988951e-13	Fibroblasts	WASF2
AC016876.1	3.30202142934965e-18	-0.752955893915896	0.156	0.311	1.10663946183224e-13	Fibroblasts	AC016876.1
SSR2	4.80028446276847e-18	0.856817734573766	0.635	0.51	1.60876733485222e-13	Fibroblasts	SSR2
PSMB6	5.28800230534964e-18	-0.597244518377658	0.388	0.563	1.77222109261488e-13	Fibroblasts	PSMB6
MYO9A	5.98917942079533e-18	0.66228748119448	0.251	0.122	2.00721359108535e-13	Fibroblasts	MYO9A
PTN	6.61320087530374e-18	1.34983741932831	0.291	0.162	2.21634814134929e-13	Fibroblasts	PTN
SAT1	7.37023943555167e-18	-2.15073735690039	0.621	0.673	2.47006204443079e-13	Fibroblasts	SAT1
SLIT3	1.05036294544956e-17	0.74845268443206	0.382	0.232	3.52018637537964e-13	Fibroblasts	SLIT3
ARPC1B	1.77368296240514e-17	-0.708303448840507	0.333	0.519	5.94432108020459e-13	Fibroblasts	ARPC1B
ATP2B1	2.31994816534177e-17	-0.593094966330696	0.222	0.406	7.77507428132642e-13	Fibroblasts	ATP2B1
AC090004.1	3.66110354403794e-17	0.649690104170502	0.32	0.19	1.22698224174888e-12	Fibroblasts	AC090004.1
LITAF	5.66543909293338e-17	-0.716852597253248	0.263	0.449	1.89871525760569e-12	Fibroblasts	LITAF
EMC9	1.06921571488316e-16	-0.675267766711295	0.576	0.685	3.58336954685942e-12	Fibroblasts	EMC9
PPIB	1.94457713409138e-16	0.636956897442147	0.653	0.503	6.51705580719384e-12	Fibroblasts	PPIB
LYZ	4.37643153782963e-16	-2.33391856059919	0.147	0.274	1.46671726558822e-11	Fibroblasts	LYZ
AC020656.1	4.5886558657804e-16	-2.26540000168328	0.144	0.271	1.53784212685764e-11	Fibroblasts	AC020656.1
HSPA1A	5.71852052852131e-16	-1.14315439290654	0.318	0.48	1.91650496992863e-11	Fibroblasts	HSPA1A
CD74	1.15776788958441e-15	-4.60302619853522	0.544	0.541	3.8801433051532e-11	Fibroblasts	CD74
MYL12B	1.72932336445247e-15	0.713243025509932	0.676	0.56	5.79565432362599e-11	Fibroblasts	MYL12B
CD68	1.84852899523868e-15	-1.58191253287985	0.224	0.353	6.19516007464291e-11	Fibroblasts	CD68
TMBIM1	1.9381870827933e-15	0.638064299850157	0.288	0.165	6.49564018927347e-11	Fibroblasts	TMBIM1
NUCKS1	2.52015257758588e-15	0.626899204364734	0.701	0.598	8.44603934852133e-11	Fibroblasts	NUCKS1
AL512380.2	5.10704522007455e-15	-0.804303549406589	0.449	0.591	1.71157513505579e-10	Fibroblasts	AL512380.2
PHACTR2	5.69197572946545e-15	0.726092385857524	0.266	0.148	1.90760874597305e-10	Fibroblasts	PHACTR2
VAT1	6.16284698962291e-15	0.989608617264312	0.525	0.434	2.06541654010222e-10	Fibroblasts	VAT1
SNX22	9.12696292342157e-15	0.585230589671203	0.635	0.498	3.0588103541555e-10	Fibroblasts	SNX22
AC023644.1	9.81632268384352e-15	-0.612691500712086	0.488	0.601	3.28984238426332e-10	Fibroblasts	AC023644.1
CTSD	1.80399563990782e-14	-1.34303125142423	0.587	0.715	6.04591098758707e-10	Fibroblasts	CTSD
ATP2B4	2.18731572887888e-14	0.72819865097786	0.273	0.153	7.33056993376467e-10	Fibroblasts	ATP2B4
STK17B	2.62162087092507e-14	-0.762458448030228	0.153	0.297	8.78610018681827e-10	Fibroblasts	STK17B
CALU	3.52660383940312e-14	0.936480232247755	0.429	0.302	1.18190601073756e-09	Fibroblasts	CALU
PCDHGB7	4.44422051222823e-14	0.893577598127738	0.343	0.23	1.48943606246817e-09	Fibroblasts	PCDHGB7
AC068580.4	5.53258641060522e-14	-1.355031798488	0.594	0.717	1.85419100965024e-09	Fibroblasts	AC068580.4
A2M	5.98991816593458e-14	-1.96211023611985	0.217	0.326	2.00746117413131e-09	Fibroblasts	A2M
MTREX	8.44017394433627e-14	0.879962231040493	0.379	0.27	2.82863989570486e-09	Fibroblasts	MTREX
CNN2	1.29205442973733e-13	-0.652335232152977	0.132	0.262	4.33019121582169e-09	Fibroblasts	CNN2
PCDHGA9	1.31390399485677e-13	0.914740647270113	0.36	0.251	4.40341784836297e-09	Fibroblasts	PCDHGA9
PCDHGB5	1.346227078956e-13	0.913544055885693	0.36	0.251	4.51174543241315e-09	Fibroblasts	PCDHGB5
MT2A	3.10260431365276e-13	1.20474885168518	0.453	0.318	1.03980680967759e-08	Fibroblasts	MT2A
PCDHGA10	4.12166982804546e-13	0.88848170599414	0.349	0.242	1.38133642617116e-08	Fibroblasts	PCDHGA10
PDLIM2	4.82043451277456e-13	0.678161682852235	0.262	0.151	1.61552042261127e-08	Fibroblasts	PDLIM2
TUBB	5.29444142212847e-13	-0.971704940284665	0.644	0.655	1.77437909821214e-08	Fibroblasts	TUBB
PCDHGC3	7.94466596536764e-13	0.86114694922596	0.331	0.225	2.66257535163331e-08	Fibroblasts	PCDHGC3
PCDHGA8	8.25075931664228e-13	0.900858530489523	0.369	0.264	2.76515947737949e-08	Fibroblasts	PCDHGA8
PCDHGB6	8.84701617268517e-13	0.886209218467864	0.355	0.25	2.96498900011371e-08	Fibroblasts	PCDHGB6
MTERF4	9.36283060269635e-13	0.708160523367898	0.262	0.155	3.13785904818766e-08	Fibroblasts	MTERF4
PCDHGA12	1.13389694898522e-12	0.856696923274289	0.333	0.227	3.80014223482907e-08	Fibroblasts	PCDHGA12
PCDHGB4	1.13548341710617e-12	0.898836316066213	0.369	0.265	3.80545912408963e-08	Fibroblasts	PCDHGB4
AC037459.1	1.25828858094398e-12	0.677978129774932	0.262	0.153	4.21702835017566e-08	Fibroblasts	AC037459.1
PCDHGA11	1.3330935655056e-12	0.856595802254108	0.333	0.228	4.46772977543546e-08	Fibroblasts	PCDHGA11
PARVA	1.33574508486213e-12	0.716728650731202	0.32	0.207	4.47661607740693e-08	Fibroblasts	PARVA
PCDHGA7	1.89064422741637e-12	0.922149271850429	0.372	0.27	6.33630506376321e-08	Fibroblasts	PCDHGA7
APP	1.96621785361339e-12	0.743865416302931	0.374	0.265	6.58958251459993e-08	Fibroblasts	APP
CAT	2.41268307782415e-12	0.643534460875711	0.267	0.16	8.08586606701986e-08	Fibroblasts	CAT
LEPROT	5.00997865044635e-12	0.732488146297291	0.404	0.303	1.67904424491059e-07	Fibroblasts	LEPROT
PCDHGB1	6.12882939334463e-12	0.899659762917379	0.388	0.29	2.05401588288552e-07	Fibroblasts	PCDHGB1
PCDHGB2	6.15777197528825e-12	0.903376178021	0.387	0.289	2.0637156997981e-07	Fibroblasts	PCDHGB2
AP000350.4	6.60738139764391e-12	-0.679997389403208	0.615	0.681	2.21439780160638e-07	Fibroblasts	AP000350.4
PCDHGA4	7.07176943713185e-12	0.903091636644215	0.387	0.29	2.37003280916037e-07	Fibroblasts	PCDHGA4
PCDHGA5	7.76646353902004e-12	0.910315034289839	0.385	0.289	2.60285259046718e-07	Fibroblasts	PCDHGA5
ICAM1	7.90398935562137e-12	-1.14496103657362	0.141	0.257	2.64894299264295e-07	Fibroblasts	ICAM1
PCDHGC5	7.94481137421793e-12	0.816327391488259	0.318	0.218	2.6626240839554e-07	Fibroblasts	PCDHGC5
MIF-AS1	1.53020937870649e-11	-0.686914905068245	0.608	0.674	5.12834371179694e-07	Fibroblasts	MIF-AS1
MIF	1.53020937870649e-11	-0.687343502319274	0.608	0.674	5.12834371179694e-07	Fibroblasts	MIF
PCDHGC4	2.23437692829746e-11	0.810481363862549	0.318	0.22	7.48829083749612e-07	Fibroblasts	PCDHGC4
PON2	2.4670205814321e-11	0.731010480593953	0.304	0.207	8.26797277661155e-07	Fibroblasts	PON2
PCDHGA6	2.7845999703339e-11	0.905119523446909	0.379	0.285	9.33230834057703e-07	Fibroblasts	PCDHGA6
PCDHGB3	3.23849961906855e-11	0.902516088223243	0.379	0.286	1.08535076233463e-06	Fibroblasts	PCDHGB3
SOX4	3.2862727684057e-11	-0.735733554359343	0.512	0.613	1.10136145560349e-06	Fibroblasts	SOX4
THY1	3.34685518311352e-11	0.821636400693466	0.467	0.36	1.12166504606866e-06	Fibroblasts	THY1
PRDX4	3.5793183383409e-11	0.833901655991424	0.417	0.29	1.19957274791157e-06	Fibroblasts	PRDX4
TOB1	3.67096255749017e-11	-0.620335319169704	0.328	0.472	1.23028639151725e-06	Fibroblasts	TOB1
AC114490.2	3.77829487110107e-11	0.792430012754199	0.36	0.262	1.26625774310081e-06	Fibroblasts	AC114490.2
USP2-AS1	4.69467227228993e-11	0.818323623166391	0.467	0.361	1.57337246533525e-06	Fibroblasts	USP2-AS1
CIRBP	4.9848039295764e-11	0.808365710326613	0.672	0.635	1.67060718895823e-06	Fibroblasts	CIRBP
ENO1	5.46951884207256e-11	-0.864478471256007	0.497	0.581	1.8330545447322e-06	Fibroblasts	ENO1
IRF1	6.2161572665319e-11	0.610285833915306	0.388	0.265	2.0832829463055e-06	Fibroblasts	IRF1
H2AFJ	9.71149286559528e-11	0.628780053791376	0.272	0.172	3.2547097189756e-06	Fibroblasts	H2AFJ
PCDHGA3	1.27709989002902e-10	0.878517407999428	0.388	0.299	4.28007257144325e-06	Fibroblasts	PCDHGA3
PCDHGA2	1.35507126883341e-10	0.882768417520338	0.388	0.3	4.54138585036829e-06	Fibroblasts	PCDHGA2
RRBP1	1.40539107388193e-10	0.818809604411117	0.413	0.311	4.7100276450079e-06	Fibroblasts	RRBP1
ABHD14B	1.87742630089207e-10	0.805841594557577	0.304	0.206	6.29200650480967e-06	Fibroblasts	ABHD14B
ANK2	2.79275039734202e-10	0.592204448624081	0.286	0.186	9.35962368165204e-06	Fibroblasts	ANK2
PCDHGA1	4.11896724787601e-10	0.874596015361417	0.388	0.303	1.38043068345317e-05	Fibroblasts	PCDHGA1
ITGB1BP1	4.32187899923476e-10	0.697914218675152	0.323	0.226	1.44843452780354e-05	Fibroblasts	ITGB1BP1
PBX1	5.17775021714416e-10	0.711504719765709	0.289	0.2	1.7352712077737e-05	Fibroblasts	PBX1
WDR38	9.57576482036331e-10	-0.655849358094105	0.632	0.664	3.20922182189656e-05	Fibroblasts	WDR38
ARL6IP5	1.43900833495931e-09	0.804623809080966	0.52	0.462	4.82269253378263e-05	Fibroblasts	ARL6IP5
ASXL1	2.72580705408086e-09	0.595256120452477	0.254	0.163	9.1352697610466e-05	Fibroblasts	ASXL1
MGST3	2.89398951089922e-09	0.756713081013135	0.539	0.46	9.69891644682763e-05	Fibroblasts	MGST3
ADD1	3.37644703109381e-09	0.805617782551933	0.388	0.304	0.000113158245800078	Fibroblasts	ADD1
CNN3	6.26319458994024e-09	0.595845792703234	0.438	0.331	0.000209904703487257	Fibroblasts	CNN3
CD151	1.00512449553351e-08	0.655281989437729	0.515	0.436	0.000336857423433099	Fibroblasts	CD151
ADI1	1.03154575948658e-08	0.734657504179165	0.337	0.251	0.000345712245834334	Fibroblasts	ADI1
PLXND1	1.09754092589512e-08	-0.633204960227422	0.224	0.338	0.00036782986590449	Fibroblasts	PLXND1
HSPB1	2.29970739174922e-08	0.707890271268021	0.645	0.588	0.000770723935270835	Fibroblasts	HSPB1
CALCOCO2	3.77401752567921e-08	0.653370949705358	0.267	0.184	0.00126482423355613	Fibroblasts	CALCOCO2
ZFAND5	5.19609553932245e-08	-0.610119001200546	0.301	0.418	0.00174141945904852	Fibroblasts	ZFAND5
EEA1	6.12796677629626e-08	0.820366446619496	0.301	0.225	0.00205372678540793	Fibroblasts	EEA1
UGDH	1.06677317836113e-07	0.694169571453282	0.308	0.237	0.00357518362995951	Fibroblasts	UGDH
BAG2	1.13316731440077e-07	0.621429635696953	0.253	0.176	0.00379769693748274	Fibroblasts	BAG2
DAD1	1.15135902965955e-07	0.76141270195349	0.506	0.423	0.00385866465200103	Fibroblasts	DAD1
AC116366.3	1.5240341025725e-07	0.598619360185559	0.571	0.505	0.00510764789136147	Fibroblasts	AC116366.3
SRFBP1	1.56085715089096e-07	0.711492286219735	0.279	0.204	0.00523105665549595	Fibroblasts	SRFBP1
CFLAR	1.72387735792311e-07	-0.604852582591185	0.269	0.373	0.00577740257734353	Fibroblasts	CFLAR
VKORC1	3.23462723026239e-07	0.651151715709626	0.452	0.38	0.0108405296995014	Fibroblasts	VKORC1
CCDC186	3.28215419934529e-07	0.655709467323012	0.267	0.196	0.0109998115836858	Fibroblasts	CCDC186
ALDH3A2	4.23785333613715e-07	0.815263340853203	0.426	0.37	0.0142027416707301	Fibroblasts	ALDH3A2
AC135050.2	1.07787138678407e-06	0.635696404190745	0.453	0.387	0.0361237816566812	Fibroblasts	AC135050.2
SEPT11	1.10256512157363e-06	0.712438888384047	0.305	0.229	0.0369513674844185	Fibroblasts	SEPT11
MRFAP1	1.18071481048134e-06	0.655192421268299	0.532	0.47	0.0395704761584717	Fibroblasts	MRFAP1
CHGB.1	0	6.48104841437633	0.999	0.096	0	Neurons	CHGB
RGS5.1	0	4.16707289116726	0.897	0.075	0	Neurons	RGS5
STMN2.1	0	4.11294509170806	0.982	0.055	0	Neurons	STMN2
MEG3	0	4.00374064132098	0.944	0.242	0	Neurons	MEG3
AL117190.1	0	3.99930251862341	0.944	0.207	0	Neurons	AL117190.1
AL117190.2.1	0	3.99734044395726	0.942	0.202	0	Neurons	AL117190.2
SCG2.1	0	3.53707092225038	0.953	0.026	0	Neurons	SCG2
NNAT.1	0	3.42862077542687	0.873	0.025	0	Neurons	NNAT
DBH.1	0	3.36224330217376	0.895	0.018	0	Neurons	DBH
ARHGAP36.1	0	3.221121202904	0.755	0.012	0	Neurons	ARHGAP36
CHGA.1	0	3.19435447423787	0.825	0.018	0	Neurons	CHGA
NPY.1	0	3.18471368348993	0.768	0.022	0	Neurons	NPY
BLCAP.1	0	3.17787040355028	0.913	0.205	0	Neurons	BLCAP
MAP1B.1	0	3.08417521678263	0.963	0.267	0	Neurons	MAP1B
TH.1	0	2.95634886493504	0.744	0.018	0	Neurons	TH
CYB561.1	0	2.78566666968196	0.902	0.125	0	Neurons	CYB561
HAND2-AS1.1	0	2.77978865171906	0.944	0.025	0	Neurons	HAND2-AS1
MLLT11.1	0	2.75029444615921	0.92	0.193	0	Neurons	MLLT11
RTN1.1	0	2.73132313328798	0.882	0.036	0	Neurons	RTN1
SORBS2.1	0	2.60068676143385	0.889	0.05	0	Neurons	SORBS2
AP000757.1.1	0	2.57159394061941	0.9	0.092	0	Neurons	AP000757.1
FXYD6.1	0	2.56929342047969	0.901	0.095	0	Neurons	FXYD6
FXYD6-FXYD2.1	0	2.53857497390732	0.901	0.099	0	Neurons	FXYD6-FXYD2
SYT1.1	0	2.49115018890719	0.889	0.109	0	Neurons	SYT1
ICA1.1	0	2.42442362556565	0.846	0.11	0	Neurons	ICA1
TUBB2B.1	0	2.41182835952051	0.945	0.186	0	Neurons	TUBB2B
ELAVL4.1	0	2.38121991745193	0.779	0.021	0	Neurons	ELAVL4
PRAME.1	0	2.27217225203764	0.78	0.01	0	Neurons	PRAME
LINC00682.1	0	2.24400219454267	0.801	0.006	0	Neurons	LINC00682
RAMP1.1	0	2.20261558421985	0.717	0.018	0	Neurons	RAMP1
HAND2.1	0	2.19467993400202	0.886	0.015	0	Neurons	HAND2
MAOA.1	0	2.18941903481935	0.732	0.016	0	Neurons	MAOA
BEX1.1	0	2.05963036778361	0.834	0.103	0	Neurons	BEX1
STMN4.1	0	2.02789405591172	0.776	0.011	0	Neurons	STMN4
GATA3.1	0	1.9875146433937	0.751	0.014	0	Neurons	GATA3
MAGEA4.1	0	1.97804230979139	0.702	0.015	0	Neurons	MAGEA4
HRK.1	0	1.94508992003306	0.714	0.014	0	Neurons	HRK
SYT11.1	0	1.91523547136007	0.809	0.061	0	Neurons	SYT11
CHRNA3.1	0	1.86797685225069	0.704	0.026	0	Neurons	CHRNA3
PAGE2.1	0	1.79381683656305	0.691	0.003	0	Neurons	PAGE2
PAGE5.1	0	1.78509333855925	0.68	0.004	0	Neurons	PAGE5
NDRG4.1	3.48414604565685e-295	1.69963061563157	0.725	0.054	1.16767670574144e-290	Neurons	NDRG4
KIF5A.1	4.77038248376571e-294	1.50926375753846	0.644	0.015	1.59874598560924e-289	Neurons	KIF5A
CDC42EP4	2.11423657082573e-292	1.68215310722113	0.795	0.087	7.08565244346535e-288	Neurons	CDC42EP4
SNAP25.1	8.12834859402657e-291	1.56883432378678	0.667	0.023	2.72413474780206e-286	Neurons	SNAP25
MIAT.1	2.01948578242717e-289	1.69983373904954	0.684	0.034	6.76810465122642e-285	Neurons	MIAT
MDK.1	2.31034875087654e-289	2.60122637078451	0.975	0.28	7.74290280368765e-285	Neurons	MDK
CNGB1	3.41351734318536e-288	1.80974707595281	0.6	0.002	1.14400620239514e-283	Neurons	CNGB1
TCTE1	5.60739368912854e-287	0.974600796782181	0.648	0.022	1.87926192097454e-282	Neurons	TCTE1
MAPT.1	1.42670161312132e-286	1.49737283599729	0.634	0.016	4.78144778621479e-282	Neurons	MAPT
RAB3C.1	2.83873417229855e-286	1.70645610363126	0.671	0.033	9.51373370504135e-282	Neurons	RAB3C
RGS4.1	3.46733856723733e-285	2.10971842681295	0.669	0.028	1.16204384742392e-280	Neurons	RGS4
AC027288.3.1	2.43747578441415e-283	1.60847918413383	0.728	0.07	8.1689563438856e-279	Neurons	AC027288.3
NBEA.1	3.22664768935309e-274	1.5234846435393	0.651	0.033	1.08137870660979e-269	Neurons	NBEA
SNAP25-AS1.1	2.27721151314293e-272	1.58982825438527	0.682	0.048	7.63184666514722e-268	Neurons	SNAP25-AS1
SCG5.1	6.19541801538444e-272	2.05025367552744	0.722	0.074	2.07633239367594e-267	Neurons	SCG5
KIF5C.1	1.01785081505517e-270	1.61004269800995	0.704	0.065	3.41122522157589e-266	Neurons	KIF5C
AC008852.1.1	4.70651871150297e-269	1.55919954621662	0.63	0.028	1.57734268097311e-264	Neurons	AC008852.1
AC244517.11.1	7.05537922101708e-268	1.66833287882086	0.75	0.094	2.36453979213166e-263	Neurons	AC244517.11
ZIM2	1.52872487346559e-262	1.72367492936571	0.719	0.064	5.12336854093258e-258	Neurons	ZIM2
KIF1A.1	4.51714466189333e-260	1.95293886191658	0.795	0.132	1.51387586198693e-255	Neurons	KIF1A
GAP43.1	9.34360438644909e-260	2.56934586171193	0.733	0.093	3.13141557407455e-255	Neurons	GAP43
PEG3	1.56386082417634e-259	1.69025757308768	0.713	0.063	5.24112316614457e-255	Neurons	PEG3
Z99774.1.1	7.77533969489553e-255	1.42782642925274	0.604	0.026	2.60582734534729e-250	Neurons	Z99774.1
AC093797.1	2.5430235924241e-254	0.893065162008581	0.569	0.012	8.52268926765012e-250	Neurons	AC093797.1
CDC42SE1.1	2.68940578670542e-254	2.40389133858147	0.927	0.307	9.01327455356454e-250	Neurons	CDC42SE1
ENO2.1	7.94844811995719e-251	1.77485748599286	0.78	0.138	2.66384290292245e-246	Neurons	ENO2
TUBA1A	1.15882681655715e-249	2.46420607047446	0.994	0.604	3.88369219300963e-245	Neurons	TUBA1A
AC092143.1.1	6.76971433845155e-249	2.22551137398656	0.836	0.179	2.26880206338865e-244	Neurons	AC092143.1
SYP	1.0245779094227e-248	1.26503500136399	0.571	0.016	3.43377040563924e-244	Neurons	SYP
SCG3.1	4.37446735793976e-246	1.84891215651783	0.784	0.14	1.46605899033993e-241	Neurons	SCG3
DLK1	2.92662928562596e-245	1.69273033172778	0.624	0.037	9.80830538784684e-241	Neurons	DLK1
FAIM2	2.81535974313803e-243	1.53776807883272	0.616	0.034	9.4353966431528e-239	Neurons	FAIM2
NKAPL	6.41365803180822e-243	1.50265307413369	0.534	0.006	2.14947335278021e-238	Neurons	NKAPL
NCAM1	3.03191266005154e-242	1.30782204593358	0.714	0.077	1.01611520888967e-237	Neurons	NCAM1
TFAP2B	1.12089162075815e-239	1.51080629070164	0.519	0.004	3.75655617780887e-235	Neurons	TFAP2B
TUBB3.1	1.57784044234449e-239	2.24023536481772	0.798	0.156	5.28797445847331e-235	Neurons	TUBB3
SEZ6L2.1	1.69072524073234e-239	1.34293833387672	0.693	0.088	5.66629657179037e-235	Neurons	SEZ6L2
CADM1.1	2.54315790858247e-239	1.85081315164869	0.721	0.097	8.52313941482328e-235	Neurons	CADM1
BMPR1B	4.70903299810885e-237	1.26757697884663	0.517	0.005	1.5781853189862e-232	Neurons	BMPR1B
DDC	7.66585248452013e-237	1.36413749753567	0.523	0.007	2.56913380166208e-232	Neurons	DDC
PTPRN	1.95169100320982e-235	1.18941868280773	0.525	0.009	6.54089722815739e-231	Neurons	PTPRN
C14orf132	2.24689790854739e-230	1.43051329596463	0.688	0.081	7.53025365070573e-226	Neurons	C14orf132
BEX2.1	2.73423455885069e-228	1.38192030741843	0.677	0.088	9.16351370053221e-224	Neurons	BEX2
ATAT1.1	5.64876554950472e-228	1.52335711535125	0.68	0.093	1.89312728626101e-223	Neurons	ATAT1
AC136475.1.1	1.94902477491713e-227	-3.33575077893472	0.044	0.796	6.53196163065727e-223	Neurons	AC136475.1
IFITM3.1	1.95283310714368e-227	-3.33968684128067	0.044	0.796	6.54472487528134e-223	Neurons	IFITM3
TMSB4X	5.25570238440742e-220	-2.06747509120888	0.959	0.971	1.7613960971103e-215	Neurons	TMSB4X
UCHL1.1	1.20307573700003e-215	1.7183682266107	0.931	0.234	4.03198802498191e-211	Neurons	UCHL1
DOC2B	2.89406237166016e-215	1.11524570078317	0.488	0.009	9.69916063238185e-211	Neurons	DOC2B
DPP6	3.43999209976755e-214	1.17741761140473	0.514	0.018	1.1528789523161e-209	Neurons	DPP6
VSTM2A	3.23816214661428e-213	1.08996735514424	0.473	0.005	1.08523766181631e-208	Neurons	VSTM2A
LUC7L3.1	5.22622508328391e-212	1.73823864443573	0.938	0.358	1.75151707441177e-207	Neurons	LUC7L3
TAGLN3	2.53981085215516e-211	1.44783485508128	0.495	0.014	8.51192208991282e-207	Neurons	TAGLN3
RBFOX1	2.99397993189545e-210	1.31535669679737	0.494	0.014	1.00340243437544e-205	Neurons	RBFOX1
USP11.1	1.01404447644858e-209	1.71250654402451	0.813	0.219	3.39846865836977e-205	Neurons	USP11
FIGNL1	1.27569473224614e-209	1.33091950507923	0.538	0.032	4.27536332564972e-205	Neurons	FIGNL1
MAGEA10	9.74941797621982e-206	1.07550361648851	0.446	0.001	3.26741994055031e-201	Neurons	MAGEA10
ARVCF.1	3.20795520136114e-205	1.39047669688692	0.59	0.063	1.07511410618417e-200	Neurons	ARVCF
Z82190.2.1	9.84999411074473e-205	1.93345752601925	0.838	0.246	3.30112702627499e-200	Neurons	Z82190.2
TSPAN7	4.16020877247256e-203	1.4114086609749	0.585	0.056	1.39425236800645e-198	Neurons	TSPAN7
KIF26A.1	3.79142177811341e-202	1.38310294988192	0.586	0.065	1.27065709471693e-197	Neurons	KIF26A
REEP2.1	7.18764471471172e-201	1.71112656940213	0.579	0.062	2.40886724968849e-196	Neurons	REEP2
AC244517.2	1.99213587455081e-200	1.12041420131246	0.554	0.05	6.67644416996959e-196	Neurons	AC244517.2
NGRN.1	4.53901775505823e-200	1.76731772474126	0.884	0.283	1.52120641043022e-195	Neurons	NGRN
CELF4	6.84886445132271e-200	1.15541381590319	0.475	0.015	2.29532843221629e-195	Neurons	CELF4
ARC	1.63723539415645e-199	1.39284654107931	0.495	0.02	5.48703069997591e-195	Neurons	ARC
AC091167.6.1	2.97559997098475e-199	1.73958075143173	0.882	0.281	9.9724257427583e-195	Neurons	AC091167.6
MAB21L1	3.10748750798427e-199	0.960528198200363	0.45	0.006	1.04144336342585e-194	Neurons	MAB21L1
PRCD	1.05546373703166e-198	1.49036746063682	0.729	0.123	3.5372811682879e-194	Neurons	PRCD
AC048338.1.1	2.64601620383719e-198	1.4780322863758	0.828	0.227	8.86785870553994e-194	Neurons	AC048338.1
MAP2	6.22154095375254e-198	1.07541791492803	0.465	0.011	2.08508723524063e-193	Neurons	MAP2
PHYHIPL	2.25002261053685e-197	0.953184551837346	0.465	0.012	7.54072577695319e-193	Neurons	PHYHIPL
CAMK4	1.68000167202322e-196	0.935729175009337	0.513	0.032	5.63035760361861e-192	Neurons	CAMK4
AC091167.2.1	2.64504371475547e-194	1.76358973510839	0.871	0.28	8.86459950563147e-190	Neurons	AC091167.2
CLPB.1	5.61601900332531e-194	1.25068515662217	0.769	0.186	1.88215260877445e-189	Neurons	CLPB
NSG2	2.30907968802865e-193	0.973172435142081	0.431	0.004	7.73864966645922e-189	Neurons	NSG2
NREP.1	5.82214029712285e-193	1.61786220135822	0.836	0.239	1.95123209917775e-188	Neurons	NREP
AL353588.1.1	1.67950471194172e-192	1.0582098694715	0.772	0.18	5.62869209160148e-188	Neurons	AL353588.1
IFITM2	1.81280258651364e-192	-3.64359179991987	0.047	0.724	6.0754265884418e-188	Neurons	IFITM2
SLC26A11	1.86699291846131e-192	0.99308234568337	0.568	0.059	6.25704006693124e-188	Neurons	SLC26A11
TMEM151B.1	1.29633702912912e-191	1.05263334738774	0.77	0.18	4.34454391942332e-187	Neurons	TMEM151B
HID1.1	7.83668720931132e-191	1.34198257360642	0.561	0.063	2.62638735132859e-186	Neurons	HID1
RIC3.1	1.42841929638753e-189	1.24356499222933	0.561	0.06	4.78720442991315e-185	Neurons	RIC3
VAT1L	1.47812740629529e-189	0.89849249653512	0.444	0.01	4.95379618945802e-185	Neurons	VAT1L
RIMS3	1.9503476153491e-189	1.05838593678931	0.477	0.024	6.53639499808098e-185	Neurons	RIMS3
STMN3	2.53693556785592e-189	0.991939063140306	0.666	0.114	8.50228586211234e-185	Neurons	STMN3
FTL	2.97205958218917e-189	-2.37557986082153	0.988	0.99	9.96056048374879e-185	Neurons	FTL
PCLO	7.58846635503375e-189	1.33019588728493	0.451	0.013	2.54319861422601e-184	Neurons	PCLO
ZBTB16.1	2.69569855354097e-187	1.74275851007517	0.646	0.095	9.0343641323372e-183	Neurons	ZBTB16
ENDOV.1	3.32931012074346e-187	1.43306737152288	0.568	0.063	1.11578499386596e-182	Neurons	ENDOV
STARD4-AS1.1	4.48801128864226e-186	1.60828784043487	0.813	0.23	1.50411210327557e-181	Neurons	STARD4-AS1
KIF3A.1	6.42703975975259e-186	1.4256958419064	0.615	0.094	2.15395810508348e-181	Neurons	KIF3A
AC244517.4	1.76898212225148e-185	0.941153504573623	0.475	0.023	5.92856668451363e-181	Neurons	AC244517.4
AC019197.1	2.51211835504499e-185	0.759491007276935	0.431	0.007	8.41911345509778e-181	Neurons	AC019197.1
SCN3A	2.51211835504499e-185	0.759491007276935	0.431	0.007	8.41911345509778e-181	Neurons	SCN3A
AL450992.1.1	2.94976464381702e-185	-2.297672915971	0.025	0.698	9.88584122728837e-181	Neurons	AL450992.1
RUNDC3A	4.37908598468096e-185	0.989161548975404	0.451	0.016	1.46760687690598e-180	Neurons	RUNDC3A
TOB1.1	4.61491273482705e-185	1.76504507693899	0.853	0.271	1.54664185394994e-180	Neurons	TOB1
AC004039.1.1	1.35063973497496e-184	1.35475132607568	0.609	0.093	4.52653400779507e-180	Neurons	AC004039.1
CCND1.1	1.99153826124387e-184	2.44477082196431	0.785	0.214	6.67444132873271e-180	Neurons	CCND1
MEIS2	3.04350080442403e-184	1.34630350978524	0.582	0.064	1.01999885959467e-179	Neurons	MEIS2
S100A11.1	5.43481586968475e-184	-2.29358969375329	0.028	0.697	1.82142419056615e-179	Neurons	S100A11
GDI1	4.061558222271e-183	1.33387733303713	0.813	0.246	1.3611906226119e-178	Neurons	GDI1
TSC22D1	7.20794181799046e-183	1.42821169275976	0.831	0.26	2.41566962088132e-178	Neurons	TSC22D1
GABARAPL2	1.66820337997902e-182	1.61253347907504	0.861	0.313	5.59081680766168e-178	Neurons	GABARAPL2
ZNF704	1.93285391679505e-182	1.36353194162026	0.557	0.057	6.47776661674693e-178	Neurons	ZNF704
B3GNT4.1	1.4867978463298e-181	1.41920011978976	0.74	0.18	4.98285430218968e-177	Neurons	B3GNT4
CRIP2	1.61850461795892e-181	1.38911756116816	0.491	0.032	5.42425637662751e-177	Neurons	CRIP2
NRXN1	1.91376860845645e-181	0.903894025661046	0.453	0.02	6.41380411438096e-177	Neurons	NRXN1
CLIP3	1.23871034602333e-180	1.17255354957672	0.642	0.107	4.15141385366258e-176	Neurons	CLIP3
LRRC4C	1.39060236180236e-180	0.901067031632254	0.45	0.017	4.66046475534442e-176	Neurons	LRRC4C
GLCCI1	3.17631319747549e-180	1.31422205827931	0.536	0.052	1.06450960500193e-175	Neurons	GLCCI1
ZFHX3.1	1.69720868772574e-179	1.62604881640949	0.814	0.236	5.68802519604404e-175	Neurons	ZFHX3
SYT5	1.01889155799267e-178	0.940489697659827	0.404	0.004	3.41471316745662e-174	Neurons	SYT5
DIABLO.1	2.58219629093499e-178	1.41088638020923	0.75	0.192	8.65397264943952e-174	Neurons	DIABLO
TNR	4.60424264717872e-178	0.900284573907178	0.398	0.003	1.54306588077548e-173	Neurons	TNR
CYGB	1.60679912170567e-176	1.24817883514709	0.707	0.131	5.38502657648437e-172	Neurons	CYGB
MOAP1	1.02224365693242e-175	1.13763072547823	0.58	0.083	3.4259473918433e-171	Neurons	MOAP1
VAMP2	1.50590149708738e-175	1.65840776728814	0.853	0.283	5.04687827733864e-171	Neurons	VAMP2
ZKSCAN1	4.26685590856274e-174	1.37068842788899	0.816	0.261	1.42999408919572e-169	Neurons	ZKSCAN1
FABP6	4.56007537866448e-174	1.15354948464818	0.503	0.047	1.52826366240561e-169	Neurons	FABP6
AC015961.2	1.03725431821343e-173	0.739776350269869	0.409	0.009	3.4762541220605e-169	Neurons	AC015961.2
Z94057.1	5.5849744655823e-172	0.842845352585744	0.384	0.002	1.87174834239525e-167	Neurons	Z94057.1
BSCL2.1	4.35744470388863e-171	1.72505382377233	0.803	0.251	1.46035401806124e-166	Neurons	BSCL2
CNTNAP2.1	3.9311080840693e-170	1.50118234587795	0.695	0.143	1.31747156329499e-165	Neurons	CNTNAP2
CFAP20.1	4.56160847866009e-170	1.77361477254539	0.718	0.185	1.52877746553814e-165	Neurons	CFAP20
PHOX2B	6.0037959975679e-170	0.814874897114297	0.382	0.003	2.0121121906249e-165	Neurons	PHOX2B
CD24.1	1.49040578369334e-169	1.15870993647075	0.823	0.191	4.99494594346985e-165	Neurons	CD24
ENAH	1.54325236040623e-169	1.65020813783314	0.829	0.265	5.17205596066543e-165	Neurons	ENAH
AC097103.2	3.13502227922225e-169	1.4884621399917	0.746	0.201	1.05067136665855e-164	Neurons	AC097103.2
CASC15	3.30403357679619e-169	1.19872306510269	0.52	0.059	1.10731381292748e-164	Neurons	CASC15
NXPH1	3.00214463926518e-168	0.686676841893647	0.389	0.005	1.00613875440333e-163	Neurons	NXPH1
ATP1B1.1	2.40034527221487e-167	1.32929946221308	0.791	0.261	8.04451714530093e-163	Neurons	ATP1B1
RBFOX2	6.91961464013303e-167	1.34219787524191	0.835	0.283	2.31903965049418e-162	Neurons	RBFOX2
AC006042.1	2.35576741289482e-166	0.681826709356231	0.49	0.049	7.8951189075757e-162	Neurons	AC006042.1
ZFP36L1.1	5.42822902815408e-166	-2.01268373400787	0.033	0.661	1.81921667649556e-161	Neurons	ZFP36L1
ST8SIA3	5.92952960540784e-166	0.905382110061228	0.387	0.007	1.98722255195638e-161	Neurons	ST8SIA3
RIMBP2	1.02643631593701e-165	0.687357417907293	0.381	0.005	3.43999866923129e-161	Neurons	RIMBP2
PDK2	4.89441949230952e-165	1.34610355775802	0.591	0.099	1.64031574865261e-160	Neurons	PDK2
ORAOV1.1	6.95093841672174e-165	1.46636712813028	0.675	0.167	2.32953750098012e-160	Neurons	ORAOV1
YWHAH.1	2.55540095013226e-164	1.67500337802587	0.843	0.315	8.56417074427325e-160	Neurons	YWHAH
SAMD14	3.5811596529178e-164	1.35936754978105	0.585	0.097	1.20018984607887e-159	Neurons	SAMD14
AC015802.4	9.82888611831973e-164	1.00202883918756	0.398	0.011	3.29405289369367e-159	Neurons	AC015802.4
TCEAL7	1.29342799392417e-163	1.09316745760787	0.525	0.059	4.33479457883747e-159	Neurons	TCEAL7
CBX8	1.57036797562458e-163	0.900528855913005	0.442	0.026	5.26293123350823e-159	Neurons	CBX8
HSBP1.1	5.99311545579822e-163	1.42622950642157	0.979	0.53	2.00853271385621e-158	Neurons	HSBP1
AC002116.2	6.49009844458617e-163	1.18964083631123	0.669	0.148	2.17509159271861e-158	Neurons	AC002116.2
SARAF.1	7.17817357536234e-163	1.41614593246319	0.957	0.513	2.40569309204693e-158	Neurons	SARAF
SEPT4	8.56745767253151e-163	1.23818671153632	0.517	0.059	2.87129776437221e-158	Neurons	SEPT4
NOL4L.1	3.78184158851312e-162	1.38593495487196	0.842	0.305	1.26744638997429e-157	Neurons	NOL4L
MAGED2	7.23479444128891e-162	1.53334088807576	0.84	0.31	2.42466900905357e-157	Neurons	MAGED2
MPP3	2.05717862275481e-161	0.857093219223705	0.396	0.012	6.89442843630047e-157	Neurons	MPP3
ELAVL3	4.07594774843684e-160	0.781009025033414	0.37	0.005	1.36601312841112e-155	Neurons	ELAVL3
AC129492.3	1.36175408731491e-159	1.61154384869023	0.854	0.327	4.5637826482272e-155	Neurons	AC129492.3
AC005828.3	2.87292996005822e-159	0.757790402749263	0.453	0.032	9.62833746813912e-155	Neurons	AC005828.3
TANC2	6.30665473261739e-159	0.762594049765747	0.486	0.044	2.11361226708939e-154	Neurons	TANC2
H3F3B	7.33342677790677e-159	1.17037422724582	0.999	0.908	2.45772465034767e-154	Neurons	H3F3B
CYP2E1	2.0161730528667e-158	0.935675452345986	0.363	0.004	6.75700236937744e-154	Neurons	CYP2E1
SEPT4-AS1	5.12497766455478e-158	1.24543553339261	0.517	0.064	1.71758501449889e-153	Neurons	SEPT4-AS1
HNRNPUL2-BSCL2.1	1.17138994863208e-157	1.67228843477534	0.82	0.297	3.92579627384554e-153	Neurons	HNRNPUL2-BSCL2
TMEM130	1.55676075966809e-157	0.818982184173291	0.363	0.004	5.21732800995163e-153	Neurons	TMEM130
AL512380.2.1	2.23008411410724e-157	1.7927607824002	0.928	0.407	7.47390390001902e-153	Neurons	AL512380.2
CALM2	1.6462063360122e-156	1.42977160779679	0.988	0.72	5.51709591451129e-152	Neurons	CALM2
CFAP61	3.4084436422581e-156	0.76602542292799	0.348	0.001	1.14230580226638e-151	Neurons	CFAP61
AC097467.3	4.32100337315923e-156	1.2411082591428	0.53	0.077	1.44814107048058e-151	Neurons	AC097467.3
HACD3.1	4.75611159834105e-156	1.48968006478733	0.784	0.242	1.59396324106802e-151	Neurons	HACD3
TSTD2	1.21222850264859e-155	0.872825133846667	0.565	0.091	4.06266260377648e-151	Neurons	TSTD2
S100A10.1	6.11685583777149e-155	-2.72845757179757	0.036	0.631	2.05000306547074e-150	Neurons	S100A10
AC073283.3	7.72044672008991e-155	1.4151954096808	0.988	0.73	2.58743051377093e-150	Neurons	AC073283.3
AL499616.1	8.53843851340557e-155	0.597285206975764	0.359	0.005	2.86157228338274e-150	Neurons	AL499616.1
SOX4.1	6.11102713508209e-154	1.77135798269322	0.944	0.447	2.04804963405141e-149	Neurons	SOX4
SERPINE2	1.07552276067552e-153	1.33109119539075	0.619	0.14	3.60450698012795e-149	Neurons	SERPINE2
CNTN1	8.88240009432763e-153	0.958700497366428	0.421	0.027	2.97684756761296e-148	Neurons	CNTN1
DNAH10	3.84270855887531e-152	0.724246525117635	0.367	0.009	1.28784534642147e-147	Neurons	DNAH10
CCDC144NL-AS1	7.39590215190534e-152	1.16644538935648	0.75	0.23	2.47866264718956e-147	Neurons	CCDC144NL-AS1
MAGI3	1.07127916754288e-151	1.02054735183595	0.517	0.072	3.59028500210321e-147	Neurons	MAGI3
PTPRN2	1.13007335589738e-151	0.865228711430892	0.48	0.049	3.78732784495448e-147	Neurons	PTPRN2
MAP6	1.55964634987606e-151	0.897168629682342	0.356	0.006	5.22699877697463e-147	Neurons	MAP6
PRAF2	2.61921373741778e-151	1.27517002551455	0.763	0.228	8.77803291958194e-147	Neurons	PRAF2
DPYSL4	5.06398698444844e-151	0.992487352779482	0.451	0.043	1.69714459796805e-146	Neurons	DPYSL4
TSPAN3	6.02288565109544e-150	1.3653018546005	0.843	0.322	2.01850989710813e-145	Neurons	TSPAN3
AC016723.1.1	6.39147568005899e-150	1.62714720141878	0.56	0.104	2.14203915941497e-145	Neurons	AC016723.1
CCDC184	1.17040206307612e-149	0.984417580085948	0.369	0.011	3.9224854741933e-145	Neurons	CCDC184
SRRM4	1.64104546278025e-149	0.960037177502387	0.362	0.009	5.49979976396173e-145	Neurons	SRRM4
B3GALT1.1	1.30917927679622e-148	1.62567624954937	0.557	0.104	4.38758342825486e-144	Neurons	B3GALT1
SYCE1	2.26497283772872e-147	0.877459145530683	0.337	0.003	7.59082996836403e-143	Neurons	SYCE1
SYT4	2.4303244152905e-147	0.808326412020549	0.334	0.002	8.14498924540459e-143	Neurons	SYT4
GNG3	2.95776792620258e-147	1.18181629488416	0.392	0.021	9.91266342787533e-143	Neurons	GNG3
ADGRB3	3.40661777451337e-147	0.848031198679485	0.36	0.01	1.14169388095041e-142	Neurons	ADGRB3
GRIA2	5.6305172691671e-147	1.09429936713625	0.356	0.009	1.88701155758866e-142	Neurons	GRIA2
DCX	1.47411215617349e-146	0.889588167010638	0.355	0.009	4.94033948019984e-142	Neurons	DCX
ISL1	3.17372226308138e-146	1.09729627332719	0.349	0.007	1.06364127924909e-141	Neurons	ISL1
MAP9	4.12994179844639e-146	1.18754060019837	0.51	0.077	1.38410869433132e-141	Neurons	MAP9
CD74.1	5.61747604697049e-146	-5.43618055453949	0.155	0.693	1.88264092238169e-141	Neurons	CD74
SCUBE1	2.15748356865238e-145	0.925096915469188	0.391	0.023	7.23059043198159e-141	Neurons	SCUBE1
NRSN1	2.44695678858609e-145	0.757726170767552	0.331	0.003	8.20073098126743e-141	Neurons	NRSN1
B4GALNT1	2.6683417760827e-145	0.76752303796019	0.36	0.011	8.94268062836357e-141	Neurons	B4GALNT1
RUFY3	5.24856001211356e-144	0.78132298204681	0.583	0.101	1.75900240245974e-139	Neurons	RUFY3
TTI2.1	9.06313255968369e-144	1.08804358685341	0.939	0.449	3.03741824605239e-139	Neurons	TTI2
DTX3	2.64702010830204e-143	0.925989439111276	0.514	0.08	8.87122319096347e-139	Neurons	DTX3
SUMO2	3.88303108459783e-143	1.23694939129546	0.953	0.512	1.30135903769212e-138	Neurons	SUMO2
GFRA3	5.63182283326971e-143	1.21808329075085	0.334	0.005	1.88744910434201e-138	Neurons	GFRA3
GNAO1	1.78196629925034e-142	0.738339162748782	0.388	0.023	5.9720818553076e-138	Neurons	GNAO1
CCDC92	1.86484895856788e-142	0.734552863676348	0.402	0.026	6.24985479974438e-138	Neurons	CCDC92
SLC6A2	4.33257415387823e-142	0.99772044194123	0.322	0.002	1.45201890193075e-137	Neurons	SLC6A2
VSTM2L	2.62964458520794e-141	0.867496462311069	0.323	0.003	8.8129908628659e-137	Neurons	VSTM2L
MAPK8IP1	3.94620566665217e-141	1.20470527950759	0.457	0.055	1.32253136712181e-136	Neurons	MAPK8IP1
MT-ND1	7.87556870959901e-141	1.15032140151361	1	0.939	2.63941809733501e-136	Neurons	MT-ND1
GFRA2	1.8421878887161e-140	0.998431657538707	0.388	0.023	6.17390849024315e-136	Neurons	GFRA2
MT-ND2	2.03855426061488e-140	1.20706330210809	1	0.928	6.83201074902471e-136	Neurons	MT-ND2
RBP1	3.18662310581344e-140	1.32884197616381	0.68	0.188	1.06796486768232e-135	Neurons	RBP1
FAM13C	6.43780840251721e-140	0.587482728810122	0.38	0.02	2.15756710801962e-135	Neurons	FAM13C
BTBD8	1.03856120913168e-139	1.00715624545381	0.415	0.034	3.48063403628392e-135	Neurons	BTBD8
STOX2	5.30730089439224e-139	1.08502891039162	0.558	0.11	1.77868882174662e-134	Neurons	STOX2
ODC1.1	5.82046431587401e-139	0.971196438430583	0.622	0.149	1.95067041082202e-134	Neurons	ODC1
RPL7L1	6.70164237376957e-139	1.25803523860487	0.829	0.309	2.24598842514514e-134	Neurons	RPL7L1
UNC80	7.7963240103336e-139	0.68072874498178	0.329	0.005	2.6128600288232e-134	Neurons	UNC80
HLA-E	2.88160891987076e-138	-2.40031191434014	0.081	0.643	9.65742413405487e-134	Neurons	HLA-E
RFNG	2.97566175013543e-138	1.17994040587561	0.655	0.168	9.97263278940388e-134	Neurons	RFNG
L1CAM	4.3734449344626e-138	0.590477603848479	0.347	0.012	1.4657163353358e-133	Neurons	L1CAM
TLN2	4.47963417831686e-138	1.05002472382092	0.516	0.082	1.50130459852111e-133	Neurons	TLN2
PCDH9	5.16917207240223e-138	1.06300361429015	0.392	0.026	1.73239632834488e-133	Neurons	PCDH9
SCN9A	1.09645712925607e-137	0.861344572837856	0.44	0.047	3.6746664229888e-133	Neurons	SCN9A
RPS6KA2	2.13517672047369e-137	0.684127902604991	0.531	0.098	7.15583126099554e-133	Neurons	RPS6KA2
TCEAL5	3.23940669047774e-137	0.816751760226298	0.369	0.019	1.08565475824671e-132	Neurons	TCEAL5
DNAH10OS	3.326888612257e-137	0.647383687404847	0.32	0.004	1.11497344951181e-132	Neurons	DNAH10OS
STMN1.1	3.90255727282083e-137	1.17288771738847	0.924	0.325	1.30790304441317e-132	Neurons	STMN1
RPH3A	4.70359742267839e-137	0.773741487975132	0.331	0.007	1.57636364023644e-132	Neurons	RPH3A
RC3H1	8.12906189430117e-137	1.35010551730939	0.875	0.414	2.72437380325609e-132	Neurons	RC3H1
RHBDD2.1	1.59030247900193e-136	1.36909129179804	0.684	0.196	5.32973972812707e-132	Neurons	RHBDD2
GADD45B.1	1.29900233079839e-134	-2.74159615144145	0.036	0.584	4.35347641143771e-130	Neurons	GADD45B
AC068385.1	8.72722805556008e-134	1.08384088318216	0.439	0.054	2.92484321054041e-129	Neurons	AC068385.1
COG1	1.04508616212604e-133	0.969040187902037	0.572	0.13	3.50250176374923e-129	Neurons	COG1
LRRN3	1.37894807304006e-133	0.878667435838719	0.369	0.021	4.62140657198646e-129	Neurons	LRRN3
TCF4	1.63115173602676e-133	0.992497626196498	0.919	0.452	5.46664192812009e-129	Neurons	TCF4
SLC22A17	2.73448698367968e-133	0.682022645385182	0.437	0.05	9.16435967710407e-129	Neurons	SLC22A17
ZCCHC17.1	4.4658052787746e-133	1.290387532057	0.787	0.27	1.49666998112852e-128	Neurons	ZCCHC17
KCNQ2	1.12170179867932e-132	0.681842570407056	0.382	0.029	3.75927140809386e-128	Neurons	KCNQ2
PGM2L1.1	3.46335096460752e-132	1.08065424658717	0.525	0.102	1.16070744227856e-127	Neurons	PGM2L1
MAGEA11	6.69113468887375e-131	0.769978189470829	0.3	0.002	2.24246687962915e-126	Neurons	MAGEA11
APLP1	2.32076674705536e-130	0.929719256048515	0.366	0.023	7.77781767608133e-126	Neurons	APLP1
LINC01694	2.98893414131088e-130	0.628850162582099	0.303	0.003	1.00171138811893e-125	Neurons	LINC01694
WIPF3	8.87602713365602e-130	0.72134851427103	0.429	0.054	2.97471173357348e-125	Neurons	WIPF3
C3.1	1.75536648313007e-129	-2.89708429734038	0.087	0.62	5.88293523156213e-125	Neurons	C3
CAMK2B	2.44534684474632e-129	0.838103665866397	0.304	0.004	8.19533541548283e-125	Neurons	CAMK2B
CALM1.1	3.33144637570574e-129	1.20777072982332	0.993	0.803	1.11650093835402e-124	Neurons	CALM1
FAM213A.1	5.42853457515083e-129	1.13637249997626	0.71	0.22	1.81931907751605e-124	Neurons	FAM213A
TMEM179	3.6073099324065e-128	0.643282161183589	0.294	0.002	1.20895385074671e-123	Neurons	TMEM179
SGIP1	5.56604788319638e-128	0.623855805594715	0.311	0.006	1.86540528757444e-123	Neurons	SGIP1
TTC8	7.69271363000464e-128	0.894333520096126	0.425	0.051	2.57813604595976e-123	Neurons	TTC8
EML5	1.43864605122399e-127	0.95595880337443	0.499	0.091	4.8214783760721e-123	Neurons	EML5
MDM4	1.47540384275775e-127	1.03456414535649	0.831	0.351	4.94466843861832e-123	Neurons	MDM4
MYT1L	1.58163274339799e-127	0.722633526406207	0.304	0.005	5.30068397622402e-123	Neurons	MYT1L
DPYSL5	1.58783431516922e-127	0.741376097604583	0.37	0.028	5.32146792385813e-123	Neurons	DPYSL5
ZFP36.1	2.32239273499466e-127	-2.75020954201432	0.464	0.81	7.78326701206111e-123	Neurons	ZFP36
ZC3H13	4.70020496375536e-127	1.301835452221	0.857	0.403	1.57522669155297e-122	Neurons	ZC3H13
KIFAP3	6.12223691416491e-127	0.695037786539713	0.462	0.061	2.05180647941323e-122	Neurons	KIFAP3
TP53INP2	1.0193607040535e-126	0.817863166353705	0.568	0.115	3.41628546356491e-122	Neurons	TP53INP2
TMUB2	1.29937405718467e-126	1.01568526327446	0.521	0.101	4.3547222152487e-122	Neurons	TMUB2
AC078909.1	1.71017474613147e-126	0.802039770458553	0.343	0.017	5.731479644185e-122	Neurons	AC078909.1
JPT1.1	1.73386569257833e-126	1.14782783471025	0.979	0.558	5.81087748210701e-122	Neurons	JPT1
KMT2E.1	2.3906198048974e-126	1.1676765396689	0.956	0.561	8.01192321413313e-122	Neurons	KMT2E
TAC3	1.0694089239421e-125	0.985546670641701	0.309	0.008	3.58401706769956e-121	Neurons	TAC3
CDK5RAP3	1.2904709770874e-125	1.07665482178639	0.772	0.289	4.32488443261072e-121	Neurons	CDK5RAP3
JPH3	1.70994077063579e-125	1.01360757622017	0.41	0.049	5.73069549870879e-121	Neurons	JPH3
AL662797.1.1	4.00547260856607e-125	1.05747444400082	0.78	0.281	1.34239409003483e-120	Neurons	AL662797.1
HAND1	1.07148545083742e-124	0.618213716630011	0.279	0	3.59097633993652e-120	Neurons	HAND1
DDX5	1.35181875819438e-124	0.983720374997813	0.996	0.809	4.53048538621263e-120	Neurons	DDX5
PCDHB10	3.81859506236776e-124	0.605322311775643	0.314	0.01	1.27976394920193e-119	Neurons	PCDHB10
ZFYVE27	7.06562957178594e-124	0.852110441801526	0.476	0.079	2.36797509468834e-119	Neurons	ZFYVE27
C1orf226	1.24115226146359e-123	0.91929177583829	0.32	0.013	4.15959768906906e-119	Neurons	C1orf226
GATA2	1.46511357674196e-123	0.861587993165072	0.323	0.014	4.91018164109301e-119	Neurons	GATA2
B2M	1.58236961615529e-123	-2.28738187859905	0.867	0.961	5.30315353158283e-119	Neurons	B2M
PEBP1	2.21697838786395e-123	0.952969945971606	0.96	0.545	7.42998136908725e-119	Neurons	PEBP1
GCGR	2.93446060764681e-123	0.817962678742441	0.287	0.003	9.83455128046751e-119	Neurons	GCGR
WBP2.1	3.8801275162274e-123	1.13490600999491	0.763	0.291	1.30038593578845e-118	Neurons	WBP2
SERINC1	1.59295773871303e-122	0.807645966142091	0.787	0.283	5.33863856552286e-118	Neurons	SERINC1
SAT1.1	2.39495876463321e-122	-3.60930878814439	0.355	0.777	8.02646480379173e-118	Neurons	SAT1
STXBP1	3.94883180062994e-122	0.769658677917562	0.468	0.077	1.32341148966312e-117	Neurons	STXBP1
PRPH	6.42757917499524e-122	0.836267136858495	0.279	0.002	2.1541388847079e-117	Neurons	PRPH
CBX1.1	1.35420393172148e-121	1.07941669066023	0.704	0.226	4.53847905677137e-117	Neurons	CBX1
CKB.1	1.40728232256517e-121	1.16921170820667	0.801	0.252	4.71636597584492e-117	Neurons	CKB
TMOD1	1.58110539813143e-121	0.759255302993641	0.42	0.054	5.29891663129768e-117	Neurons	TMOD1
PLCB1	2.00870521679562e-121	0.812696846310802	0.448	0.065	6.73197466356886e-117	Neurons	PLCB1
CLGN	2.61622899100666e-121	0.806561098603191	0.305	0.01	8.76802984045972e-117	Neurons	CLGN
NSG1.1	7.16815286878203e-121	1.20776371506781	0.502	0.104	2.40233475244361e-116	Neurons	NSG1
SCOC	1.19380606270627e-120	1.11357298349155	0.615	0.177	4.00092163855378e-116	Neurons	SCOC
PCSK2	1.34439756473499e-120	1.01393215456241	0.292	0.006	4.50561399845283e-116	Neurons	PCSK2
HLA-DRB1.1	2.860239502185e-120	-4.59165193212282	0.043	0.546	9.5858066676228e-116	Neurons	HLA-DRB1
H1F0	5.15644656437112e-120	1.17353492482855	0.707	0.24	1.72813150158334e-115	Neurons	H1F0
MAEL	8.63006179406424e-120	0.724492501063676	0.276	0.002	2.89227890966269e-115	Neurons	MAEL
CDH2	1.19829694382868e-119	0.730187534664973	0.418	0.057	4.01597237754745e-115	Neurons	CDH2
WDR45	2.84104849284498e-119	0.965633772055642	0.784	0.31	9.52148991892066e-115	Neurons	WDR45
NT5DC2.1	9.50254028188432e-119	1.46054939609545	0.868	0.377	3.18468135007071e-114	Neurons	NT5DC2
ANXA1.1	1.35375075976076e-118	-2.80867818969353	0.034	0.533	4.53696029626221e-114	Neurons	ANXA1
PNMA2	3.39499851664056e-118	0.610317479211469	0.355	0.029	1.13779980286692e-113	Neurons	PNMA2
C16orf46	6.57960619032161e-118	0.685819235478968	0.32	0.017	2.20508921862438e-113	Neurons	C16orf46
STX1A	7.99714121085684e-118	0.770730437340642	0.329	0.02	2.68016190540656e-113	Neurons	STX1A
YWHAQ	1.01650362965576e-117	1.03455812246796	0.9	0.417	3.4067102644283e-113	Neurons	YWHAQ
EMP3	1.37951999631236e-117	-3.05975303605571	0.15	0.638	4.62332331564125e-113	Neurons	EMP3
TRIM4	1.39114152874027e-117	0.749781296702948	0.47	0.077	4.66227171942015e-113	Neurons	TRIM4
AC018521.4	5.43500104967526e-117	0.939812798445097	0.739	0.275	1.82148625178817e-112	Neurons	AC018521.4
ARL17A	7.28337123523466e-117	0.723966270175637	0.494	0.096	2.44094903577654e-112	Neurons	ARL17A
KIF5B.1	1.9456259192737e-116	1.34154246867834	0.806	0.345	6.52057070585389e-112	Neurons	KIF5B
FUBP1	2.14478609551316e-116	0.953431401885244	0.792	0.31	7.1880361205028e-112	Neurons	FUBP1
SYT7	2.65753924665976e-116	0.801687530140106	0.309	0.015	8.90647703125553e-112	Neurons	SYT7
ATXN7L3B	6.52511971006768e-116	0.728678260532602	0.585	0.152	2.18682861963208e-111	Neurons	ATXN7L3B
PLXNA1	8.93998317755127e-116	0.899718815829694	0.506	0.103	2.99614596212453e-111	Neurons	PLXNA1
TUBB2A.1	1.1832623805936e-115	1.023245874235	0.66	0.207	3.9655855423214e-111	Neurons	TUBB2A
IFITM1	1.24813349934771e-115	-3.20324285795424	0.021	0.513	4.18299460971392e-111	Neurons	IFITM1
APBB1	1.65257601208277e-115	0.983473178772662	0.514	0.115	5.53844324689421e-111	Neurons	APBB1
CAMK2G	3.68995603561469e-115	0.796565589757196	0.519	0.114	1.23665186577591e-110	Neurons	CAMK2G
SGCB	3.69064333555903e-115	0.946663144908706	0.615	0.182	1.23688220747925e-110	Neurons	SGCB
HLA-B.1	3.98400282240045e-115	-2.48679923067875	0.635	0.912	1.33519870589929e-110	Neurons	HLA-B
DCTN2	1.34502294569386e-114	1.11369866302598	0.799	0.345	4.50770990019841e-110	Neurons	DCTN2
AC012531.3	2.33593330273199e-114	0.712946233805421	0.442	0.064	7.828646870776e-110	Neurons	AC012531.3
RBM4B	2.42962664894912e-114	0.874450509362819	0.541	0.131	8.14265075128808e-110	Neurons	RBM4B
DKK3	3.86928292130928e-114	0.815974518485539	0.428	0.062	1.29675147824759e-109	Neurons	DKK3
MT-CO1	1.0529402265691e-113	0.778262265653423	1	0.993	3.52882387532367e-109	Neurons	MT-CO1
BEST1	1.41075180350392e-113	-1.42813874133906	0.996	0.987	4.72799359426304e-109	Neurons	BEST1
AC084033.3	5.93746501639294e-113	0.681306455858501	0.343	0.028	1.98988202559393e-108	Neurons	AC084033.3
AC010327.3	1.93701962330689e-112	0.627667684115849	0.286	0.01	6.49172756555072e-108	Neurons	AC010327.3
TERF2IP	1.22591439156454e-111	0.695349027648048	0.563	0.136	4.1085294918894e-107	Neurons	TERF2IP
NTNG1	1.26182870223188e-111	0.640860392212483	0.303	0.014	4.22889271265991e-107	Neurons	NTNG1
IQCJ-SCHIP1	1.37861058251723e-111	0.752794142929607	0.355	0.036	4.62027550624826e-107	Neurons	IQCJ-SCHIP1
NRCAM	1.59105022830387e-111	0.592161425755517	0.305	0.016	5.33224573513758e-107	Neurons	NRCAM
EXOC7	2.40856893360581e-111	1.02703335008763	0.708	0.26	8.07207792408652e-107	Neurons	EXOC7
AL358333.3	3.07387832605099e-111	0.602917759922832	0.454	0.08	1.03017958219273e-106	Neurons	AL358333.3
FTH1	3.20753917471287e-111	-1.43643584656002	0.996	0.987	1.07497467901327e-106	Neurons	FTH1
LY6E.1	3.23283153478798e-111	-2.14981216263557	0.133	0.62	1.08345116056884e-106	Neurons	LY6E
RAMP3	4.42601656624606e-111	0.761419803403096	0.272	0.006	1.4833351920117e-106	Neurons	RAMP3
MT-CYB	2.57249356516118e-110	0.907873924382192	1	0.973	8.62145493428117e-106	Neurons	MT-CYB
TNNT1.1	3.33322247844935e-110	1.03356786231558	0.506	0.115	1.11709618142751e-105	Neurons	TNNT1
CEP95	3.39811503954281e-110	0.874825531569631	0.699	0.247	1.13884427435238e-105	Neurons	CEP95
PRSS3	4.54378899906791e-110	0.898630661153139	0.26	0.003	1.52280544514762e-105	Neurons	PRSS3
SH2D3C	4.66943379457105e-110	0.636747817685331	0.326	0.025	1.56491404191254e-105	Neurons	SH2D3C
NCOA6	7.40746166485142e-110	0.789078913843814	0.662	0.201	2.48253670235831e-105	Neurons	NCOA6
MORN4	8.4901175105442e-110	0.613915372236099	0.374	0.046	2.84537798248378e-105	Neurons	MORN4
RPS28	1.16032110416761e-109	-1.57288549977971	0.744	0.885	3.88870014850733e-105	Neurons	RPS28
TCEAL2	1.96760721711155e-109	0.790555216022124	0.37	0.046	6.59423882742765e-105	Neurons	TCEAL2
GATA3-AS1	3.61611775184535e-109	0.646720153698419	0.25	0.001	1.21190570335345e-104	Neurons	GATA3-AS1
NEAT1.1	4.73622648508169e-109	-3.50885881482344	0.542	0.786	1.58729894421028e-104	Neurons	NEAT1
NCDN	4.90118035769523e-109	0.820806471960447	0.649	0.203	1.64258158507798e-104	Neurons	NCDN
KLHDC4	8.05501568041803e-109	0.929395726830701	0.525	0.134	2.6995579551353e-104	Neurons	KLHDC4
AC135457.1	1.51194402407941e-108	0.959150348257886	0.89	0.46	5.06712920229973e-104	Neurons	AC135457.1
OLFML3.1	4.12188676282463e-108	-1.4531952506475	0.054	0.53	1.38140912969305e-103	Neurons	OLFML3
TRIM37.1	4.45175560497525e-108	1.0417638503532	0.541	0.146	1.4919613734514e-103	Neurons	TRIM37
RAB3B	6.99541512151954e-108	0.896239994206504	0.492	0.112	2.34444342382606e-103	Neurons	RAB3B
DYNC1LI2	1.16821943702008e-107	1.10058882256667	0.6	0.184	3.91517062122911e-103	Neurons	DYNC1LI2
ATP5F1A.1	1.27358328679874e-107	1.08709651386337	0.95	0.479	4.26828702737731e-103	Neurons	ATP5F1A
ATP6V1G2	2.62424800288031e-107	0.716218983797278	0.305	0.019	8.79490475685306e-103	Neurons	ATP6V1G2
PHF14	3.44897301118604e-107	0.908242661435485	0.657	0.22	1.15588881496889e-102	Neurons	PHF14
UBE2R2-AS1	5.81405499461599e-107	0.86605263089923	0.268	0.007	1.9485223908956e-102	Neurons	UBE2R2-AS1
UNC5C	1.21527127737512e-106	0.606380384198547	0.283	0.012	4.07286015899497e-102	Neurons	UNC5C
SLC23A1	1.22937430688183e-106	0.92232918679495	0.853	0.413	4.12012505208375e-102	Neurons	SLC23A1
TRO	8.32122257750277e-106	0.68705526632418	0.433	0.079	2.78877453462428e-101	Neurons	TRO
TBCB.1	1.04418864274952e-105	1.12382990493625	0.803	0.352	3.49949381731073e-101	Neurons	TBCB
PRUNE2	6.08637077448083e-105	0.593609268441981	0.293	0.016	2.0397863013595e-100	Neurons	PRUNE2
IMMP2L	8.87365262894376e-105	0.934283797884041	0.453	0.088	2.97391594206421e-100	Neurons	IMMP2L
PAIP2	1.03800882788248e-104	0.95097787969804	0.898	0.48	3.47878278576534e-100	Neurons	PAIP2
AC092718.3	1.74367769482924e-104	0.821929606001203	0.552	0.16	5.84376142645071e-100	Neurons	AC092718.3
S100A4.1	1.89422661034984e-104	-2.5406420308388	0.056	0.516	6.34831106192646e-100	Neurons	S100A4
SBNO1	4.20343908521632e-104	1.10493452550377	0.776	0.327	1.4087405750194e-99	Neurons	SBNO1
TMEM14A	8.68540995963979e-104	0.98247035760869	0.556	0.156	2.91082829387368e-99	Neurons	TMEM14A
HCG17	8.8010954362139e-104	0.997590312972514	0.574	0.169	2.94959912449273e-99	Neurons	HCG17
HLA-DRA.1	1.03344817493991e-103	-5.45771009379088	0.105	0.549	3.4634982134936e-99	Neurons	HLA-DRA
IFT81	1.49191134676601e-103	0.964021921224602	0.389	0.059	4.99999168755161e-99	Neurons	IFT81
RBM4	1.60399463159989e-103	1.03738755701169	0.758	0.318	5.37562760834388e-99	Neurons	RBM4
DNASE1	1.61244168878648e-103	0.863468861086214	0.691	0.245	5.40393707579899e-99	Neurons	DNASE1
SRGN.1	2.84610063311645e-103	-3.17918713051824	0.039	0.492	9.53842166182646e-99	Neurons	SRGN
FAM171B	3.08416931438432e-103	1.06432070349707	0.604	0.191	1.03362850402276e-98	Neurons	FAM171B
TRAP1	4.84699444693686e-103	0.865994970327416	0.689	0.246	1.62442171894642e-98	Neurons	TRAP1
HDAC5	1.28658149359709e-102	0.790350748108398	0.528	0.14	4.31184921764128e-98	Neurons	HDAC5
MAGI2	1.3556185174463e-102	0.729958539679928	0.362	0.046	4.54321989936954e-98	Neurons	MAGI2
FLOT1.1	1.38145307128079e-102	0.896154788649674	0.88	0.442	4.62980182309044e-98	Neurons	FLOT1
RSF1	2.54607451654191e-102	1.14699461117441	0.726	0.295	8.53291413473856e-98	Neurons	RSF1
CYBA.1	4.62356238602366e-102	-2.21209824482505	0.021	0.477	1.54954069805197e-97	Neurons	CYBA
GPR22	4.67722288264058e-102	0.749254599704195	0.254	0.006	1.56752447688816e-97	Neurons	GPR22
AC034102.5	6.11349445371185e-102	0.791060206858718	0.798	0.311	2.04887653121699e-97	Neurons	AC034102.5
ZDBF2	1.36887353954527e-101	0.609695286663207	0.318	0.028	4.58764278043201e-97	Neurons	ZDBF2
LINC00632	1.70140766556546e-101	0.753396955300619	0.267	0.011	5.70209765037607e-97	Neurons	LINC00632
HCG18	3.70855202420037e-101	0.986777017974481	0.571	0.171	1.24288412539051e-96	Neurons	HCG18
GPC1	6.85359005237311e-101	0.826472339167098	0.355	0.043	2.29691217015232e-96	Neurons	GPC1
TGFBI	1.09295848638394e-100	-2.09342366340534	0.052	0.501	3.66294107126715e-96	Neurons	TGFBI
KDM5B	1.49334266916363e-100	1.05351057684149	0.708	0.261	5.00478862143499e-96	Neurons	KDM5B
SPINK5	3.81228872263195e-100	0.601747933595301	0.283	0.017	1.27765044250287e-95	Neurons	SPINK5
ZFP90	4.30186948568231e-100	0.75628866394107	0.414	0.07	1.44172853943157e-95	Neurons	ZFP90
KCNQ1OT1	5.65215263248634e-100	0.74265066262003	0.762	0.29	1.89426243325147e-95	Neurons	KCNQ1OT1
HGS	6.15967308732165e-100	0.94186370425911	0.574	0.177	2.06435283848498e-95	Neurons	HGS
AC092718.8	6.32257511471853e-100	0.78662926856428	0.597	0.192	2.11894782394677e-95	Neurons	AC092718.8
ZNF324	7.17224484748753e-100	0.778489641492589	0.358	0.045	2.40370613818697e-95	Neurons	ZNF324
BEX4	1.03911509315735e-99	0.789743291295277	0.631	0.219	3.48249032320754e-95	Neurons	BEX4
SHTN1.1	1.17451586630368e-99	0.847706086181303	0.501	0.124	3.93627247433014e-95	Neurons	SHTN1
CFD.1	1.22750660774031e-99	-5.54678524000769	0.117	0.544	4.11386564518088e-95	Neurons	CFD
MARCH6	1.24243647636166e-99	1.00168352583178	0.89	0.502	4.16390160687846e-95	Neurons	MARCH6
AGBL4	1.46217264837132e-99	0.858185754206949	0.439	0.088	4.90032541375163e-95	Neurons	AGBL4
NPC2	1.47598588638628e-99	-2.15643769774819	0.326	0.717	4.94661909963497e-95	Neurons	NPC2
LARP1	7.37897375133421e-99	0.951587975767918	0.805	0.351	2.47298926302215e-94	Neurons	LARP1
TYROBP.1	9.70202200855629e-99	-3.4103691155179	0.022	0.463	3.25153565594756e-94	Neurons	TYROBP
CUTA	1.0697952999471e-98	0.960493887133462	0.85	0.404	3.58531196824271e-94	Neurons	CUTA
DDR1.1	1.12447835360895e-98	1.05676754686912	0.53	0.148	3.76857675428502e-94	Neurons	DDR1
VEZT	2.66594596488974e-98	0.653891566101063	0.461	0.106	8.93465130673148e-94	Neurons	VEZT
FAM50B	6.08190223415179e-98	0.701950450022058	0.301	0.025	2.03828871475363e-93	Neurons	FAM50B
PGAM2	8.36364140418051e-98	0.798375868515814	0.276	0.016	2.80299078019706e-93	Neurons	PGAM2
MT-CO3	8.61060985177578e-98	0.73964008618599	1	0.989	2.88575978572413e-93	Neurons	MT-CO3
AC098650.1.1	1.05639143258815e-97	0.658044807664135	0.719	0.26	3.54039024717592e-93	Neurons	AC098650.1
PLD3	2.04204550004371e-97	1.01261979676612	0.875	0.476	6.84371128884648e-93	Neurons	PLD3
CDH8	2.11366209208011e-97	0.60726216329433	0.256	0.01	7.08372713539728e-93	Neurons	CDH8
FSCN1.1	3.25763448038332e-97	0.858236506596661	0.696	0.238	1.09176361975567e-92	Neurons	FSCN1
SPTBN2	3.40283694800358e-97	0.751292702868014	0.38	0.064	1.14042677475392e-92	Neurons	SPTBN2
DYNC1H1	3.6667504420902e-97	1.13450857598806	0.803	0.409	1.22887474316211e-92	Neurons	DYNC1H1
EPB41L4A	3.95458882252513e-97	0.859338362474527	0.534	0.152	1.32534089798107e-92	Neurons	EPB41L4A
COL1A2.1	4.24847071146577e-97	-4.04957773652427	0.045	0.48	1.42383247424064e-92	Neurons	COL1A2
TMEM246	4.67299467379307e-97	0.811772002940842	0.409	0.078	1.56610743497501e-92	Neurons	TMEM246
AP001001.1	9.39851368125538e-97	0.696512011962146	0.497	0.13	3.14981787513593e-92	Neurons	AP001001.1
CXADR.1	1.14832298813534e-96	0.803389073531733	0.558	0.154	3.84848966243677e-92	Neurons	CXADR
KIAA0895L	2.12467609821449e-96	0.634643504272073	0.329	0.037	7.12063947555606e-92	Neurons	KIAA0895L
MMD.1	2.12811592413114e-96	0.78472141069824	0.469	0.111	7.13216770813311e-92	Neurons	MMD
FCER1G.1	2.42209635819776e-96	-3.36468230806943	0.029	0.463	8.11741373486398e-92	Neurons	FCER1G
LGALS1.1	4.49649958478713e-96	-2.61527390925347	0.166	0.596	1.50695687084556e-91	Neurons	LGALS1
FAM104A	9.47781445523501e-96	0.801743299502087	0.571	0.179	3.17639473652746e-91	Neurons	FAM104A
CCT2.1	1.0521004006883e-95	0.953314344530206	0.748	0.287	3.52600928286676e-91	Neurons	CCT2
AL355315.1	2.38160827154585e-95	0.604539792988274	0.4	0.073	7.98172196125877e-91	Neurons	AL355315.1
IQCA1	3.32384526167327e-95	0.748794387274864	0.264	0.014	1.11395350099718e-90	Neurons	IQCA1
AP002518.2.1	5.59374605733093e-95	0.812500202518837	0.638	0.196	1.87468805365389e-90	Neurons	AP002518.2
ZNF667-AS1	5.59390464001008e-95	0.736633636500492	0.373	0.056	1.87474120105298e-90	Neurons	ZNF667-AS1
RPS2	6.30036305815956e-95	-1.53917668169052	0.997	0.972	2.1115036753116e-90	Neurons	RPS2
CEP290	6.41681472068555e-95	0.698485153381253	0.487	0.119	2.15053128549055e-90	Neurons	CEP290
TMEM246-AS1	1.06001259286654e-94	0.806542382143701	0.403	0.078	3.55252620373291e-90	Neurons	TMEM246-AS1
MMP17	1.13701303212894e-94	0.7360736556668	0.347	0.046	3.81058547587694e-90	Neurons	MMP17
CST3	1.39983017905816e-94	-2.79867459529109	0.612	0.811	4.69139086209551e-90	Neurons	CST3
MRPL49	1.9189034628306e-94	1.02050091098179	0.646	0.249	6.43101306533049e-90	Neurons	MRPL49
AP002954.1	2.18934263007517e-94	0.599945607787911	0.762	0.343	7.33736289043392e-90	Neurons	AP002954.1
HMBOX1	4.73140342085993e-94	0.699880416951973	0.553	0.164	1.585682542467e-89	Neurons	HMBOX1
AASDHPPT	5.3757388332343e-94	0.772455530250265	0.513	0.145	1.80162511257014e-89	Neurons	AASDHPPT
ZSCAN30	5.85800681828981e-94	0.776780855859928	0.418	0.084	1.96325240508165e-89	Neurons	ZSCAN30
C3orf14	6.06871014571048e-94	0.766508679447152	0.369	0.061	2.03386751823341e-89	Neurons	C3orf14
AC139530.1	6.75048750272651e-94	0.881062311655848	0.531	0.155	2.26235838166376e-89	Neurons	AC139530.1
CCT3.1	9.13547479464469e-94	0.880123176417393	0.783	0.297	3.06166302267722e-89	Neurons	CCT3
BSDC1	9.23358844937223e-94	0.82184192414666	0.487	0.129	3.09454483292261e-89	Neurons	BSDC1
DDX6	9.39464601833737e-94	0.771715639918246	0.847	0.444	3.14852166658559e-89	Neurons	DDX6
ATP6V0A1.1	1.23814492877266e-93	0.699395567980443	0.586	0.178	4.1495189142887e-89	Neurons	ATP6V0A1
ANXA2.1	1.32195380541646e-93	-2.10504249274421	0.195	0.621	4.43039598347271e-89	Neurons	ANXA2
KLC1	1.67025530357947e-93	0.777853588057373	0.765	0.319	5.59769362441623e-89	Neurons	KLC1
PRELID3B.1	1.95449874547131e-93	0.837709312107342	0.674	0.251	6.55030709557253e-89	Neurons	PRELID3B
MEG8	4.02165748911361e-93	0.67153000428992	0.334	0.039	1.34781829090154e-88	Neurons	MEG8
MAP1LC3B	4.02630144096401e-93	0.898411264226316	0.86	0.456	1.34937466492468e-88	Neurons	MAP1LC3B
KCNQ1	4.56884358499338e-93	0.708008034986101	0.768	0.31	1.53120223907468e-88	Neurons	KCNQ1
PEG10	4.94422782894069e-93	1.20344849299461	0.58	0.185	1.65700851459118e-88	Neurons	PEG10
AIF1.1	5.16456270554923e-93	-3.16451514636689	0.028	0.449	1.73085154513777e-88	Neurons	AIF1
ZNF248	5.67534768741737e-93	0.622808147320636	0.385	0.064	1.90203602396106e-88	Neurons	ZNF248
TUB	8.42642811819996e-93	0.730922617335539	0.296	0.028	2.82403311953353e-88	Neurons	TUB
PROX1	1.04386641732665e-92	0.665412369168052	0.261	0.014	3.49841391102855e-88	Neurons	PROX1
PRPSAP1	1.09804025642318e-92	0.951701916864422	0.541	0.168	3.67997211537666e-88	Neurons	PRPSAP1
SLIT3.1	1.37086808791392e-92	0.604077184886443	0.572	0.155	4.59432730983472e-88	Neurons	SLIT3
REC8	1.60619045643347e-92	0.953272427324036	0.483	0.135	5.38298669569115e-88	Neurons	REC8
HLA-DQB1.1	3.49799140177656e-92	-3.03596655260691	0.021	0.44	1.1723168383914e-87	Neurons	HLA-DQB1
NAT9	5.68386558010234e-92	0.717897182969481	0.502	0.136	1.9048907105155e-87	Neurons	NAT9
DIXDC1	7.06320639126158e-92	0.692809828002608	0.4	0.074	2.36716298996741e-87	Neurons	DIXDC1
KLHL23.1	1.0191995966e-91	1.04228617580621	0.462	0.115	3.41574552804524e-87	Neurons	KLHL23
MAGED1	1.57798909086383e-91	0.868683219975602	0.692	0.277	5.28847263912104e-87	Neurons	MAGED1
PCDHA1	1.89269502384367e-91	0.751471306869232	0.421	0.094	6.34317810290969e-87	Neurons	PCDHA1
AC018557.1	3.53517890965867e-91	0.774402984952121	0.519	0.152	1.18477985978301e-86	Neurons	AC018557.1
SYTL4	3.61313173722637e-91	0.669123278490287	0.315	0.034	1.21090497041404e-86	Neurons	SYTL4
PTRH1	6.50398347998634e-91	0.666092547633596	0.483	0.125	2.17974502348262e-86	Neurons	PTRH1
TMEM67	9.5874516040704e-91	0.708166952841713	0.312	0.036	3.21313853058815e-86	Neurons	TMEM67
PLXNA4	9.73160225493543e-91	0.792288826671849	0.265	0.017	3.26144917971906e-86	Neurons	PLXNA4
AC244517.10	1.37336137680167e-90	0.595206504027718	0.272	0.02	4.60268331821311e-86	Neurons	AC244517.10
PPP1R11	1.38059128288696e-90	0.780266437705546	0.571	0.194	4.62691362546735e-86	Neurons	PPP1R11
MATR3	1.98041671385968e-90	0.931003218854648	0.843	0.419	6.63716857482933e-86	Neurons	MATR3
DAB2	2.66157226869076e-90	-2.15688261359728	0.007	0.418	8.91999330129021e-86	Neurons	DAB2
KPNB1	3.02937169338657e-90	0.691463300599985	0.785	0.352	1.01526362932157e-85	Neurons	KPNB1
AL512791.1.1	3.26243526283585e-90	0.876718403673286	0.97	0.71	1.09337255398681e-85	Neurons	AL512791.1
NR4A2.1	4.41154400500554e-90	-2.69078692136835	0.033	0.445	1.47848485783756e-85	Neurons	NR4A2
TTC3	4.4613016755862e-90	0.761441174740018	0.748	0.315	1.49516064355596e-85	Neurons	TTC3
PCDHB14	5.76100007518389e-90	0.595157854986628	0.271	0.02	1.93074156519713e-85	Neurons	PCDHB14
SCHIP1	5.99019090715935e-90	0.669467241478754	0.304	0.034	2.00755258062538e-85	Neurons	SCHIP1
PCDHA2	7.32288119756669e-90	0.745436618078912	0.415	0.093	2.4541904045525e-85	Neurons	PCDHA2
BUD23.1	7.86227965092602e-90	1.06162425832087	0.695	0.276	2.63496440221135e-85	Neurons	BUD23
EPB41L2.1	1.00366916203572e-89	-1.38403635666592	0.011	0.422	3.3636968296465e-85	Neurons	EPB41L2
GPNMB.1	1.2871757721001e-89	-2.27614525936992	0.028	0.44	4.31384088261629e-85	Neurons	GPNMB
DLG2	1.44394851071822e-89	0.64568536339785	0.294	0.029	4.83924903882104e-85	Neurons	DLG2
GDAP1	1.4849454211494e-89	0.689391787941253	0.358	0.061	4.97664608444011e-85	Neurons	GDAP1
SLC4A8	1.68257397501047e-89	0.623467542348044	0.296	0.03	5.63897841985008e-85	Neurons	SLC4A8
TULP4	2.47003008844772e-89	0.702360212481312	0.44	0.102	8.27805883842367e-85	Neurons	TULP4
C9	2.53510044242004e-89	-2.13168553944871	0.008	0.417	8.49613562272651e-85	Neurons	C9
GOSR2	2.77273633054955e-89	0.868204620647456	0.525	0.154	9.29254853820375e-85	Neurons	GOSR2
WBP1	4.01421132037312e-89	0.986064272705163	0.642	0.246	1.34532278190985e-84	Neurons	WBP1
CCDC90B	4.59445126695192e-89	0.936639409077814	0.55	0.179	1.53978439760626e-84	Neurons	CCDC90B
COL1A1.1	4.61945032089329e-89	-4.53501287764842	0.05	0.458	1.54816258054418e-84	Neurons	COL1A1
CCDC82	5.32374543489507e-89	0.680387411657843	0.486	0.127	1.78420004505073e-84	Neurons	CCDC82
IL7	5.81433644096383e-89	0.691543582593013	0.501	0.131	1.94861671482462e-84	Neurons	IL7
BEND5	7.26477170932629e-89	0.78251160641658	0.41	0.085	2.43471559066361e-84	Neurons	BEND5
GSTM3	1.01727724892088e-88	0.803836086515808	0.455	0.102	3.40930297203342e-84	Neurons	GSTM3
AL158847.1	1.68802805676994e-88	0.804675092108317	0.457	0.103	5.65725722945876e-84	Neurons	AL158847.1
HLA-A.1	2.02027163574318e-88	-1.94039531250088	0.623	0.858	6.77073836002968e-84	Neurons	HLA-A
SLC39A6	2.21264838737746e-88	0.77304559392066	0.498	0.146	7.41546980545683e-84	Neurons	SLC39A6
USP22	2.92125131967408e-88	0.896043384525534	0.571	0.195	9.79028167275573e-84	Neurons	USP22
C2orf68	3.20882903929334e-88	0.764840536991192	0.718	0.312	1.07540696422877e-83	Neurons	C2orf68
RBM14-RBM4	1.06354596860941e-87	1.00186737302679	0.741	0.328	3.56436795919759e-83	Neurons	RBM14-RBM4
SNCA	1.1577443407822e-87	0.741476568872196	0.354	0.057	3.88006438369745e-83	Neurons	SNCA
PPP1R3B	1.51841903555224e-87	0.912755898581066	0.417	0.091	5.08882955574977e-83	Neurons	PPP1R3B
BCAS3	2.07232968177374e-87	0.675267363369701	0.502	0.151	6.94520569549652e-83	Neurons	BCAS3
HIPK2	2.71032473324153e-87	0.861198603117397	0.498	0.139	9.08338231098568e-83	Neurons	HIPK2
DNAJB2.1	2.82318319514743e-87	0.592854461472556	0.682	0.263	9.4616161602171e-83	Neurons	DNAJB2
PCDHA3	4.49858606091202e-87	0.73954246861783	0.409	0.093	1.50765613245405e-82	Neurons	PCDHA3
KMT2A	5.06958447571856e-87	0.694139616291907	0.563	0.172	1.69902054119232e-82	Neurons	KMT2A
INO80B-WBP1	6.26532479262325e-87	0.969920288174217	0.655	0.262	2.09976095099976e-82	Neurons	INO80B-WBP1
UBE2N.1	1.28089712916312e-86	0.797101011202403	0.7	0.258	4.29279863867729e-82	Neurons	UBE2N
HLA-DQB1-AS1.1	2.06868103662282e-86	-2.60148540673502	0.015	0.415	6.93297762613771e-82	Neurons	HLA-DQB1-AS1
OCIAD2.1	2.54744214717842e-86	0.73320133387092	0.611	0.185	8.53749761205377e-82	Neurons	OCIAD2
TPPP3.1	2.56856984677609e-86	0.62132747126468	0.618	0.189	8.6083049844854e-82	Neurons	TPPP3
ZNF608	4.60988050512121e-86	0.655473524421429	0.349	0.058	1.54495535248632e-81	Neurons	ZNF608
AC005670.2	7.07646656565038e-86	0.867326109535223	0.538	0.17	2.37160700481207e-81	Neurons	AC005670.2
GPS1	9.62058862756062e-86	0.971703024792043	0.629	0.23	3.22424407264066e-81	Neurons	GPS1
KRT19.1	1.68826083103864e-85	1.26966665923987	0.487	0.138	5.65803734914291e-81	Neurons	KRT19
TNPO1	2.56725639806529e-85	0.843738786194586	0.624	0.243	8.603903092476e-81	Neurons	TNPO1
EMC10	2.78050471953804e-85	0.75674592121	0.552	0.182	9.31858351705977e-81	Neurons	EMC10
PCDHA4	5.13988050019968e-85	0.718129842837163	0.4	0.091	1.72257955083692e-80	Neurons	PCDHA4
ZC3H14	8.24118845659458e-85	0.926184477394407	0.582	0.21	2.76195189934311e-80	Neurons	ZC3H14
PIK3R1	2.26020762924512e-84	0.986170818898973	0.58	0.189	7.57485984865209e-80	Neurons	PIK3R1
BPTF	3.12372515407928e-84	0.774227693098937	0.737	0.327	1.04688524813813e-79	Neurons	BPTF
PPME1	3.33854435672729e-84	0.781510206348113	0.431	0.11	1.11887975571359e-79	Neurons	PPME1
ID2	4.72936884373575e-84	-1.97518302875845	0.289	0.681	1.5850006742896e-79	Neurons	ID2
SELENOP.1	5.4053478550826e-84	-2.18365602555808	0.217	0.614	1.81154828015238e-79	Neurons	SELENOP
TUSC3	5.86108715079067e-84	0.804545037342401	0.409	0.096	1.96428474771599e-79	Neurons	TUSC3
SLC29A4	5.94184380441295e-84	0.799121079970676	0.331	0.052	1.99134953261096e-79	Neurons	SLC29A4
RPLP1	5.94414667342564e-84	-1.17352245649312	0.948	0.935	1.99212131613187e-79	Neurons	RPLP1
ZACN	8.949467676003e-84	0.820899587721151	0.589	0.217	2.99932459693565e-79	Neurons	ZACN
SEC11C.1	9.77784692148119e-84	1.03752561389952	0.552	0.19	3.27694761726521e-79	Neurons	SEC11C
ASPHD1	1.3507623252726e-83	0.61322956764472	0.303	0.039	4.52694485691861e-79	Neurons	ASPHD1
TOX4.1	1.36129885943524e-83	0.958497738369225	0.685	0.297	4.56225699751127e-79	Neurons	TOX4
XAF1	1.38404449604036e-83	-2.0119888597883	0.047	0.441	4.63848672402967e-79	Neurons	XAF1
LRRC37A2	1.51411375200025e-83	0.674452626709681	0.38	0.077	5.07440082845364e-79	Neurons	LRRC37A2
PTCHD1	2.02853567790841e-83	0.6309956778183	0.25	0.019	6.79843447094224e-79	Neurons	PTCHD1
C6orf48	4.09998516209087e-83	0.729229307659459	0.696	0.297	1.37406902722313e-78	Neurons	C6orf48
ATP6V0E2-AS1	7.29382994310105e-83	0.827929550794423	0.429	0.108	2.44445416713089e-78	Neurons	ATP6V0E2-AS1
C12orf76	9.07985799296599e-83	0.637888194941235	0.417	0.096	3.04302360776262e-78	Neurons	C12orf76
CLEC3B.1	9.20764139107906e-83	-3.1770204488157	0.124	0.523	3.08584893580623e-78	Neurons	CLEC3B
HLA-DRB5.1	1.25977828146779e-82	-3.90421151888519	0.015	0.4	4.22202093251115e-78	Neurons	HLA-DRB5
CERS5	1.53657363478709e-82	0.848713958062602	0.561	0.194	5.14967287962546e-78	Neurons	CERS5
IFI30.1	1.67204729843819e-82	-2.79822405777497	0.05	0.44	5.60369931598575e-78	Neurons	IFI30
COL3A1.1	1.81337005987175e-82	-3.73480846782824	0.03	0.416	6.07732841865418e-78	Neurons	COL3A1
GSTM5	2.30038295015456e-82	0.76519652154453	0.462	0.114	7.709503419148e-78	Neurons	GSTM5
BST2	2.40947199022166e-82	-2.08994613133735	0.044	0.441	8.07510442802888e-78	Neurons	BST2
CTSS.1	4.4160214642549e-82	-2.39000655180289	0.025	0.41	1.47998543353039e-77	Neurons	CTSS
EXOSC7.1	6.48512093295419e-82	-3.11702002683449	0.131	0.527	2.17342342947027e-77	Neurons	EXOSC7
NDUFV1	6.50124887077254e-82	0.93789719182059	0.772	0.359	2.17882854655071e-77	Neurons	NDUFV1
MLF2	1.03639263297648e-81	0.767036280921329	0.746	0.32	3.47336627015736e-77	Neurons	MLF2
PRR3	1.64399124524223e-81	0.618704438655037	0.354	0.064	5.50967225930482e-77	Neurons	PRR3
USP39	2.20944621609824e-81	0.724193087369831	0.772	0.367	7.40473804863163e-77	Neurons	USP39
AC022217.3	2.28776688389379e-81	-2.30856663059335	0.276	0.63	7.66722193468164e-77	Neurons	AC022217.3
RPS6KL1	3.10535574016518e-81	0.754176331005367	0.271	0.027	1.04072892275896e-76	Neurons	RPS6KL1
SSBP2	5.46637764998814e-81	0.8884912724924	0.565	0.194	1.83200180561703e-76	Neurons	SSBP2
ATRX	6.84648720170623e-81	0.798232359045048	0.773	0.388	2.29453172077983e-76	Neurons	ATRX
CNOT7	7.91807409838253e-81	0.7476080247935	0.644	0.252	2.65366335333192e-76	Neurons	CNOT7
SLC25A39.1	8.04073276835266e-81	0.795469065379396	0.678	0.252	2.69477117998571e-76	Neurons	SLC25A39
ARL4D	8.91926750876806e-81	0.890115580678947	0.508	0.148	2.98920331288853e-76	Neurons	ARL4D
ATP6V0E2	1.28596275759673e-80	0.812474716194487	0.421	0.107	4.3097755858097e-76	Neurons	ATP6V0E2
NELL2	1.32307356059089e-80	0.63615940667912	0.354	0.071	4.4341487309643e-76	Neurons	NELL2
TSG101	3.02656873129367e-80	0.979658154276213	0.589	0.224	1.01432424460576e-75	Neurons	TSG101
DUSP1	3.35941002920499e-80	-2.30408689541101	0.276	0.627	1.12587267718776e-75	Neurons	DUSP1
ITM2A.1	3.91322247860921e-80	-1.90827016798405	0.012	0.389	1.31147738148109e-75	Neurons	ITM2A
BEX3	8.75007194321872e-80	0.704136238593997	0.845	0.392	2.93249911105032e-75	Neurons	BEX3
GRB2.1	1.0155535441082e-79	0.699152889613166	0.718	0.337	3.40352614772422e-75	Neurons	GRB2
AC067930.2.1	1.48095418107461e-79	-1.80096061348824	0.469	0.731	4.96326984245345e-75	Neurons	AC067930.2
RAP1GAP2	2.47029186556059e-79	0.713487509475378	0.348	0.064	8.27893615823978e-75	Neurons	RAP1GAP2
RPL6	3.24874199560015e-79	0.921541580749939	0.988	0.824	1.08878339240544e-74	Neurons	RPL6
MCRIP1	5.27158932820559e-79	0.818835155553027	0.736	0.313	1.76672044745482e-74	Neurons	MCRIP1
RARRES2.1	5.82611225153098e-79	-1.94737237682999	0.011	0.385	1.95256325997809e-74	Neurons	RARRES2
ZNF451	8.29929089752806e-79	0.592454159298594	0.545	0.184	2.78142435139755e-74	Neurons	ZNF451
HEATR6	9.18843944048708e-79	0.622271976068334	0.391	0.089	3.07941359408484e-74	Neurons	HEATR6
SCAMP5	2.04605266713419e-78	0.596515986450766	0.352	0.07	6.85714090863351e-74	Neurons	SCAMP5
PRDX2	2.17805818133653e-78	0.66391932518576	0.952	0.5	7.29954418893123e-74	Neurons	PRDX2
AC018761.2	2.20025873553699e-78	0.663887847746234	0.952	0.5	7.37394712627867e-74	Neurons	AC018761.2
CRIPT	3.56175630700548e-78	0.669402774437438	0.506	0.163	1.19368700872982e-73	Neurons	CRIPT
SERPINF1.1	3.57188355305029e-78	-2.42430706478694	0.058	0.434	1.19708105396927e-73	Neurons	SERPINF1
NDUFC2	3.96035560121421e-78	0.853170980912318	0.839	0.427	1.32727357619093e-73	Neurons	NDUFC2
GAN	4.38577654266026e-78	0.589327997566817	0.349	0.068	1.46984915050716e-73	Neurons	GAN
NDUFC2-KCTD14	4.67778202071575e-78	0.853870851328597	0.839	0.428	1.56771186642268e-73	Neurons	NDUFC2-KCTD14
POLR1C	5.88582391019491e-78	0.833915094932012	0.717	0.327	1.97257502526272e-73	Neurons	POLR1C
SLC35B1	6.01564045299614e-78	0.887565881446836	0.523	0.177	2.01608174141712e-73	Neurons	SLC35B1
CD68.1	1.22961119652299e-77	-2.4944478734489	0.05	0.424	4.12091896402716e-73	Neurons	CD68
AC068533.3	1.27802612556855e-77	0.873978637944323	0.429	0.116	4.28317675723043e-73	Neurons	AC068533.3
AC004943.2	2.27425853457589e-77	0.639115125059911	0.506	0.149	7.62195005277762e-73	Neurons	AC004943.2
HLA-DPB1.1	2.42672934640991e-77	-3.37047014044871	0.102	0.477	8.13294073155818e-73	Neurons	HLA-DPB1
VEZF1	2.5246585253298e-77	0.609612252908698	0.469	0.138	8.4611405817903e-73	Neurons	VEZF1
CRCP	2.6932049100634e-77	0.898715666692354	0.436	0.121	9.02600693558648e-73	Neurons	CRCP
TSPYL1	2.93113996285367e-77	0.753160455691285	0.597	0.23	9.82342247150779e-73	Neurons	TSPYL1
DCN.1	3.03838381316496e-77	-5.25565295351659	0.103	0.463	1.01828395114411e-72	Neurons	DCN
ANKRD36B	3.48592047958672e-77	0.704837651438008	0.428	0.108	1.16827138952869e-72	Neurons	ANKRD36B
TXLNA	8.08467337711342e-77	0.882444595150335	0.618	0.246	2.70949743560579e-72	Neurons	TXLNA
C16orf45	1.04131202459633e-76	0.690341197519761	0.521	0.164	3.48985311923213e-72	Neurons	C16orf45
GYPC	1.08475288402316e-76	-1.36548217243943	0.012	0.376	3.63544081551523e-72	Neurons	GYPC
WDR59	1.86977407271645e-76	0.58774471573062	0.431	0.115	6.26636082730191e-72	Neurons	WDR59
NSD3	2.15549756711005e-76	1.02749260066361	0.612	0.251	7.22393454641262e-72	Neurons	NSD3
C18orf32	2.3952689443116e-76	0.89474120583001	0.604	0.244	8.02750433996588e-72	Neurons	C18orf32
BAIAP2	3.16730068584719e-76	0.642160282949598	0.437	0.112	1.06148915185483e-71	Neurons	BAIAP2
PTS	3.72322649909926e-76	0.819877215047409	0.509	0.167	1.24780212890813e-71	Neurons	PTS
MRC2.1	3.74791493871187e-76	-1.84937544277685	0.199	0.575	1.25607621255989e-71	Neurons	MRC2
NEFL	3.88621938396785e-76	0.825729735629597	0.399	0.101	1.30242756434298e-71	Neurons	NEFL
VAMP8.1	5.63133198009206e-76	-1.39558640077212	0.008	0.369	1.88728459980805e-71	Neurons	VAMP8
RPL32	1.22686579815694e-75	-1.20089422931832	0.897	0.898	4.11171803594315e-71	Neurons	RPL32
VIM.1	1.27647257173325e-75	-2.55163487130462	0.331	0.647	4.27797017690681e-71	Neurons	VIM
RAB6A	1.73275567807852e-75	0.670643870426405	0.542	0.199	5.80715737951235e-71	Neurons	RAB6A
MLF1	2.66655709810906e-75	0.754128450504023	0.417	0.108	8.9366994586027e-71	Neurons	MLF1
STX18	2.72424300039537e-75	0.744594410830702	0.513	0.175	9.13002799152504e-71	Neurons	STX18
PCDHA5	4.7475015584318e-75	0.648390614243232	0.37	0.087	1.59107767229283e-70	Neurons	PCDHA5
KLF4.1	6.3295867490243e-75	-1.4301706262401	0.017	0.376	2.121297703068e-70	Neurons	KLF4
AL451070.1	1.16123531991782e-74	0.685202557075773	0.466	0.143	3.89176405117258e-70	Neurons	AL451070.1
MGST1.1	1.16514085222911e-74	-1.24570184361166	0.004	0.358	3.90485305216064e-70	Neurons	MGST1
CALD1.1	1.21847582776414e-74	-1.83771937874467	0.055	0.425	4.08359988916874e-70	Neurons	CALD1
P4HA3	1.29704766876397e-74	0.699124492649935	0.395	0.102	4.34692555709558e-70	Neurons	P4HA3
CBX5	1.57198332758714e-74	0.676628112764861	0.827	0.38	5.26834492407552e-70	Neurons	CBX5
HLA-DPA1.1	1.78880322352736e-74	-3.6609938880016	0.111	0.471	5.9949951233296e-70	Neurons	HLA-DPA1
CAND2	1.83146139146639e-74	-1.1892935729113	0.9	0.898	6.13795970736045e-70	Neurons	CAND2
RPL11	2.23675460934608e-74	-1.30015529343001	0.88	0.905	7.49625939776245e-70	Neurons	RPL11
C1R.1	2.39036873124167e-74	-3.26449662326534	0.05	0.409	8.01108176588333e-70	Neurons	C1R
C7orf50	3.00411778424498e-74	0.981427289007578	0.638	0.263	1.00680003421186e-69	Neurons	C7orf50
MS4A6A.1	3.51472923631499e-74	-2.79915543672606	0.012	0.366	1.17792635625861e-69	Neurons	MS4A6A
ANXA5.1	3.56394460084149e-74	-1.49329610475738	0.378	0.712	1.19442039352602e-69	Neurons	ANXA5
FGF14	4.41860434661184e-74	0.616704249199261	0.283	0.039	1.48085106072349e-69	Neurons	FGF14
EFEMP1.1	4.43794653755985e-74	-1.61218867114621	0.007	0.36	1.48733340259781e-69	Neurons	EFEMP1
ATP6V1G1.1	6.05548041562565e-74	0.7353428635808	0.86	0.444	2.02943370649278e-69	Neurons	ATP6V1G1
CD99.1	7.23772565292738e-74	-1.69498877599281	0.182	0.561	2.42565137532208e-69	Neurons	CD99
ZEB2	7.85717443351496e-74	-1.72002291114315	0.047	0.416	2.6332534396482e-69	Neurons	ZEB2
GSN.1	8.84635947929693e-74	-3.28752004198151	0.246	0.593	2.96476891589157e-69	Neurons	GSN
EEF1D.1	8.9351613529726e-74	-1.78107959011578	0.501	0.742	2.99452997583524e-69	Neurons	EEF1D
DHPS	1.15855898230589e-73	0.761551875312289	0.6	0.231	3.88279457329996e-69	Neurons	DHPS
C1QA.1	1.17308531395472e-73	-4.16750478856044	0.014	0.366	3.93147812118784e-69	Neurons	C1QA
RPL36	1.42307601875425e-73	-1.3407688365817	0.829	0.865	4.769296969253e-69	Neurons	RPL36
CTSC.1	1.47206734909481e-73	-1.26762833712903	0.039	0.401	4.93348651375634e-69	Neurons	CTSC
GSE1	2.0460210166536e-73	0.674143546308754	0.406	0.106	6.85703483521289e-69	Neurons	GSE1
SRGAP1	2.61630989207341e-73	0.598957702233586	0.531	0.173	8.76830097229483e-69	Neurons	SRGAP1
DCAF7	2.68739975551831e-73	0.60917221819596	0.578	0.22	9.00655154064407e-69	Neurons	DCAF7
MGP.1	3.32461867141512e-73	-3.98075031645991	0.081	0.433	1.11421270153806e-68	Neurons	MGP
RPTOR	7.86196564247357e-73	0.717404220984995	0.384	0.094	2.63485916541859e-68	Neurons	RPTOR
AC125611.4	9.38241078889261e-73	0.811323460399984	0.281	0.042	3.14442115178947e-68	Neurons	AC125611.4
MBNL2	9.73622422284305e-73	0.598252243029115	0.472	0.13	3.26299818604362e-68	Neurons	MBNL2
C12orf60.1	1.06584127649845e-72	-3.95879977116396	0.095	0.446	3.57206045405691e-68	Neurons	C12orf60
CENPX.1	1.2025193350219e-72	0.970239992710727	0.619	0.231	4.0301232993924e-68	Neurons	CENPX
LSP1.1	1.36922077329265e-72	-1.86643638848508	0.056	0.409	4.58880649961299e-68	Neurons	LSP1
COG5	1.62147571341143e-72	0.713057955680691	0.578	0.229	5.43421370592706e-68	Neurons	COG5
MAP1LC3A	2.38558876531769e-72	0.729791902998791	0.428	0.116	7.99506218808571e-68	Neurons	MAP1LC3A
YBX3	2.42723052026071e-72	-1.30733198681555	0.012	0.36	8.13462036560174e-68	Neurons	YBX3
PTGES3.1	2.58907665267911e-72	0.776272139484293	0.868	0.449	8.67703149378876e-68	Neurons	PTGES3
NUTF2.1	3.04341514528597e-72	0.704721760633732	0.677	0.269	1.01997015179114e-67	Neurons	NUTF2
C1S.1	3.40029855675313e-72	-2.8135723661395	0.051	0.404	1.13957605831024e-67	Neurons	C1S
AC097478.1	4.62292509155554e-72	0.600840684206903	0.319	0.059	1.54932711518393e-67	Neurons	AC097478.1
MEST	4.7834292223822e-72	0.758843258852744	0.597	0.223	1.60311846958917e-67	Neurons	MEST
LUM.1	5.01977447342477e-72	-3.40616019863038	0.045	0.395	1.68232721702358e-67	Neurons	LUM
TSPAN31	1.07400811083339e-71	0.876014378867913	0.678	0.31	3.59943078264704e-67	Neurons	TSPAN31
COX11	1.18147122311219e-71	0.81822432267682	0.516	0.183	3.9595826571382e-67	Neurons	COX11
MC1R	1.4925929882141e-71	0.66068817681504	0.318	0.058	5.00227614070075e-67	Neurons	MC1R
LAPTM5.1	1.4942561916538e-71	-2.08903819486607	0.026	0.373	5.00785020070854e-67	Neurons	LAPTM5
SLC2A3	1.75589133628914e-71	-1.34851462901418	0.052	0.41	5.88469422443943e-67	Neurons	SLC2A3
TPTEP2-CSNK1E	1.87572081429314e-71	0.641774185218035	0.446	0.136	6.28629073702204e-67	Neurons	TPTEP2-CSNK1E
SYVN1	2.49894642780295e-71	0.839329014086397	0.831	0.502	8.37496905813882e-67	Neurons	SYVN1
NRG4	2.80823761558977e-71	0.612368464183454	0.298	0.05	9.41152754488755e-67	Neurons	NRG4
HMGN3	3.90801795682987e-71	0.899537814565008	0.779	0.377	1.30973313805196e-66	Neurons	HMGN3
FKBP3	4.06319101546559e-71	0.846301501849653	0.646	0.257	1.36173783692314e-66	Neurons	FKBP3
ALCAM	4.71606373439128e-71	0.641853913144487	0.415	0.109	1.58054159994389e-66	Neurons	ALCAM
NDUFA5	4.85500343408251e-71	0.859755091043747	0.675	0.305	1.62710585089841e-66	Neurons	NDUFA5
FCGRT	5.57193869524539e-71	-2.16886858581036	0.252	0.604	1.86737953432454e-66	Neurons	FCGRT
AL359706.1	7.5189230279097e-71	0.674194374200004	0.527	0.189	2.51989186357366e-66	Neurons	AL359706.1
ZNF302	9.08136875447156e-71	0.61275045234428	0.465	0.146	3.0435299243736e-66	Neurons	ZNF302
RGS1.1	1.16738788438942e-70	-3.83845747495974	0.018	0.36	3.91238375574272e-66	Neurons	RGS1
SLC31A1.1	1.30805091625232e-70	1.05235226661364	0.492	0.173	4.38380184072801e-66	Neurons	SLC31A1
CDS2	1.88287872765866e-70	0.84705603073149	0.468	0.152	6.31027976787523e-66	Neurons	CDS2
WDR54.1	2.00960398830672e-70	0.904927421282642	0.473	0.15	6.73498680641114e-66	Neurons	WDR54
PPP4R3B	2.90531565479816e-70	0.672444798054872	0.505	0.177	9.73687488549055e-66	Neurons	PPP4R3B
SF3B2	3.3505405845444e-70	0.66060598415846	0.761	0.358	1.12290017150421e-65	Neurons	SF3B2
AC007192.1.1	3.50535631630526e-70	-2.68090390275323	0.105	0.457	1.17478511584655e-65	Neurons	AC007192.1
ARHGDIB.1	3.98840992590196e-70	-1.92341585871217	0.028	0.371	1.33667570256678e-65	Neurons	ARHGDIB
CDH23	5.4214302554907e-70	-1.75354304784313	0.028	0.373	1.81693813582515e-65	Neurons	CDH23
HSP90AB1.1	8.01519134510629e-70	0.681456051271541	0.994	0.773	2.68621122739892e-65	Neurons	HSP90AB1
N4BP2L2	8.86348268190122e-70	0.720105876605742	0.715	0.354	2.97050758601238e-65	Neurons	N4BP2L2
SFRP2.1	1.01279025831649e-69	-1.70195222778742	0.017	0.356	3.39426527172187e-65	Neurons	SFRP2
AC018512.1	1.31471561422243e-69	-1.21187332790098	0.856	0.869	4.40613790950506e-65	Neurons	AC018512.1
CDR2L	1.46736025354917e-69	0.623406077801692	0.264	0.036	4.91771115374468e-65	Neurons	CDR2L
PYCR1	1.5036422095575e-69	0.635931777472014	0.525	0.176	5.03930650111101e-65	Neurons	PYCR1
AHNAK.1	1.78053636483147e-69	-2.22071347334814	0.102	0.45	5.9672895730962e-65	Neurons	AHNAK
CCDC80.1	1.92902869813078e-69	-3.65366663647606	0.085	0.429	6.4649467789155e-65	Neurons	CCDC80
G6PC3	2.42225628875542e-69	0.888460496824223	0.509	0.185	8.11794972613492e-65	Neurons	G6PC3
HMGN1.1	2.73802584154766e-69	0.616118536244384	0.851	0.409	9.17621980536283e-65	Neurons	HMGN1
CXCL12.1	9.25509320520058e-69	-1.97595719006921	0.084	0.443	3.10175193679092e-64	Neurons	CXCL12
FN3KRP	1.09859080986333e-68	0.825896633680422	0.41	0.118	3.68181724017596e-64	Neurons	FN3KRP
MROH8	1.36991079058711e-68	1.07844768743552	0.275	0.041	4.59111902357366e-64	Neurons	MROH8
NTRK3	1.42667586268322e-68	0.59402545657758	0.289	0.047	4.78136148619655e-64	Neurons	NTRK3
BANF1.1	1.53514082744405e-68	0.777907197604487	0.82	0.438	5.144870969096e-64	Neurons	BANF1
SYT14	2.11556574103798e-68	0.628381017195073	0.254	0.034	7.09010702451469e-64	Neurons	SYT14
DCTN1	3.70632359988921e-68	0.783183571811002	0.816	0.434	1.24213729126687e-63	Neurons	DCTN1
COX7A2L	4.28299440262418e-68	0.772669787990649	0.71	0.33	1.43540274409547e-63	Neurons	COX7A2L
TNXB.1	4.59958460369419e-68	-2.44649382343597	0.041	0.378	1.54150478408207e-63	Neurons	TNXB
TUBB.1	5.41761364004731e-68	0.716651648918466	0.942	0.539	1.81565903532545e-63	Neurons	TUBB
ZNF397	5.61232851209506e-68	0.700886392669327	0.462	0.152	1.88091577754354e-63	Neurons	ZNF397
EID1.1	7.22609290453559e-68	0.711154538430531	0.857	0.517	2.42175277602606e-63	Neurons	EID1
CDC26	8.48183144491963e-68	1.01717738023516	0.55	0.224	2.84260099045036e-63	Neurons	CDC26
AC087289.3.1	9.35158762491838e-68	0.852907912500254	0.612	0.243	3.13409107661515e-63	Neurons	AC087289.3
CERK	9.42409466860601e-68	0.873245523116924	0.331	0.069	3.15839108723662e-63	Neurons	CERK
ACTR10	1.63521181615137e-67	0.731725864129758	0.539	0.207	5.4802488806497e-63	Neurons	ACTR10
CDK4	1.80856828887843e-67	0.798244688307317	0.663	0.305	6.06123576334718e-63	Neurons	CDK4
ZNF362	1.99763272010856e-67	0.657811912166829	0.382	0.097	6.69486629817184e-63	Neurons	ZNF362
GNG4	2.30662201293754e-67	0.66384534818477	0.316	0.067	7.73041301415887e-63	Neurons	GNG4
SHC4.1	2.38879221226416e-67	0.703353250679312	0.857	0.518	8.00579822018211e-63	Neurons	SHC4
YWHAG	2.43182965765888e-67	0.68224838071624	0.483	0.169	8.15003391467797e-63	Neurons	YWHAG
LDOC1	2.49389723155875e-67	0.839086750142988	0.403	0.118	8.35804718184598e-63	Neurons	LDOC1
HDAC2	2.64653614684802e-67	0.659421735250879	0.651	0.257	8.86960124254645e-63	Neurons	HDAC2
ADM	3.74469227489828e-67	0.923165075038095	0.582	0.223	1.25499616900941e-62	Neurons	ADM
EP400	5.90443386148164e-67	0.729810418370643	0.413	0.122	1.97881196433696e-62	Neurons	EP400
PLAUR.1	6.15337019988685e-67	-1.97804193563414	0.026	0.36	2.06224048879008e-62	Neurons	PLAUR
RPS29	7.061816827339e-67	-1.16733616616583	0.894	0.885	2.36669729151439e-62	Neurons	RPS29
KLC4	9.23002108475829e-67	0.851256163982404	0.561	0.217	3.09334926634589e-62	Neurons	KLC4
TPGS2	9.77324465604562e-67	0.934770379812813	0.558	0.227	3.27540521402713e-62	Neurons	TPGS2
KLHDC3	1.08053041757915e-66	0.667027247622734	0.62	0.265	3.62128964147476e-62	Neurons	KLHDC3
AC092143.2	1.10679124298753e-66	0.62428345168234	0.303	0.056	3.70930017174841e-62	Neurons	AC092143.2
VPS51	1.17957129820233e-66	0.79333452601835	0.626	0.266	3.95321524879529e-62	Neurons	VPS51
ARL16	1.20240411740517e-66	0.767639586227081	0.484	0.166	4.0297371590717e-62	Neurons	ARL16
STK25	1.21841331669448e-66	0.836902634059275	0.52	0.194	4.08339038956988e-62	Neurons	STK25
TBCC	1.21936223597039e-66	0.787774904773182	0.459	0.151	4.08657059763118e-62	Neurons	TBCC
RUFY2	1.43463689744253e-66	0.711096998524077	0.707	0.339	4.80804209808891e-62	Neurons	RUFY2
SLC25A4	1.50146586383534e-66	0.788351977723554	0.563	0.208	5.03201269605774e-62	Neurons	SLC25A4
CEP41	1.63637647916229e-66	0.752194240126076	0.36	0.09	5.4841521322645e-62	Neurons	CEP41
SMARCC2	1.68749765167924e-66	0.6544361657053	0.519	0.184	5.6554796298378e-62	Neurons	SMARCC2
VSIR	1.97077225162231e-66	-1.68798950570392	0.018	0.346	6.604846124087e-62	Neurons	VSIR
AL139300.1	1.98092023670474e-66	0.708795517085644	0.576	0.235	6.63885608129227e-62	Neurons	AL139300.1
PPM1G.1	2.16431099947661e-66	0.608399148626187	0.652	0.27	7.25347188364591e-62	Neurons	PPM1G
CD200	2.2489045503808e-66	0.771508017435482	0.402	0.119	7.5369787101462e-62	Neurons	CD200
PSMC5	2.78199444725268e-66	0.771203079171126	0.743	0.337	9.32357619052264e-62	Neurons	PSMC5
NDUFA4L2	3.7939487240781e-66	1.12415316487401	0.331	0.081	1.27150397538753e-61	Neurons	NDUFA4L2
PDCD4	4.1789598413668e-66	0.626784818851547	0.662	0.314	1.40053660123567e-61	Neurons	PDCD4
SH3BGRL3	5.73137192383245e-66	-2.05876943733993	0.358	0.673	1.92081198655321e-61	Neurons	SH3BGRL3
FTX	6.97658645151839e-66	0.610291865239297	0.633	0.279	2.33813318336187e-61	Neurons	FTX
ZFP36L2.1	1.300070539284e-65	-1.54053473220833	0.121	0.468	4.35705640535641e-61	Neurons	ZFP36L2
EXOC4	1.32468365274587e-65	0.933810029665204	0.432	0.138	4.43954479381251e-61	Neurons	EXOC4
EIF4A2	1.5817539160555e-65	0.641706376895837	0.917	0.581	5.30109007426839e-61	Neurons	EIF4A2
NEFM	3.12985655452444e-65	1.0860646679164	0.371	0.104	1.04894012568332e-60	Neurons	NEFM
PCDHA6	3.26216262623894e-65	0.616588534836249	0.343	0.085	1.09328118255772e-60	Neurons	PCDHA6
SERF2	3.3984913267434e-65	-1.11631722800449	0.891	0.879	1.13897038324478e-60	Neurons	SERF2
C1QB.1	3.72205708443395e-65	-3.81138370020884	0.01	0.329	1.24741021127719e-60	Neurons	C1QB
ITGB2.1	4.27456468904592e-65	-1.94933274198466	0.017	0.338	1.43257760988685e-60	Neurons	ITGB2
CSNK1E	6.27442285126144e-65	0.628318530062826	0.468	0.163	2.10281007437176e-60	Neurons	CSNK1E
HIST1H2BG	7.1831925715665e-65	0.681101870028768	0.305	0.058	2.4073751584348e-60	Neurons	HIST1H2BG
HLA-F	7.91543181178224e-65	-0.771968676450172	0.113	0.475	2.6527778174007e-60	Neurons	HLA-F
WRB	8.18458408789174e-65	0.770801189165474	0.453	0.151	2.74298151121604e-60	Neurons	WRB
TMEM101	1.46109839343707e-64	0.61807190571184	0.371	0.097	4.89672515576499e-60	Neurons	TMEM101
CA11	1.72048081326408e-64	0.711780727555999	0.352	0.09	5.76601939757323e-60	Neurons	CA11
CCL3.1	1.93053673422911e-64	-3.54084703367153	0.01	0.326	6.47000081109545e-60	Neurons	CCL3
AC243829.4.1	1.93053673422911e-64	-3.5426456831282	0.01	0.326	6.47000081109545e-60	Neurons	AC243829.4
CYP21A2.1	1.93131128655912e-64	-1.9175691086802	0.017	0.335	6.47259664577423e-60	Neurons	CYP21A2
FSTL1.1	1.93440882082205e-64	-2.21138320178155	0.162	0.494	6.48297772210302e-60	Neurons	FSTL1
TMED2	2.44433535626809e-64	0.602638026767744	0.755	0.387	8.19194551299687e-60	Neurons	TMED2
MED4	2.65929180518016e-64	0.684504055806587	0.596	0.251	8.91235055588078e-60	Neurons	MED4
MYL9.1	3.39423651896375e-64	-1.23378887352949	0.021	0.346	1.13754442696551e-59	Neurons	MYL9
TAF11	4.51589237335445e-64	0.758562561814767	0.528	0.206	1.51345617000601e-59	Neurons	TAF11
CENPP.1	4.66876631828231e-64	-2.06896317559106	0.088	0.424	1.56469034390913e-59	Neurons	CENPP
FBN1.1	6.08600557652153e-64	-2.75383796965703	0.04	0.362	2.03966390891543e-59	Neurons	FBN1
PPT2-EGFL8	6.15333389298893e-64	0.729226629066708	0.542	0.22	2.06222832089631e-59	Neurons	PPT2-EGFL8
C10orf55	6.6146224972788e-64	-1.98232025551879	0.006	0.32	2.21682458373802e-59	Neurons	C10orf55
PLAU	6.6146224972788e-64	-1.98362182152228	0.006	0.32	2.21682458373802e-59	Neurons	PLAU
TRABD2A.1	6.81265508151515e-64	-1.03502502898227	0.996	0.99	2.28319322401899e-59	Neurons	TRABD2A
TMSB10.1	7.83896328294345e-64	-1.0346749460857	0.996	0.99	2.62715015464567e-59	Neurons	TMSB10
MT2A.1	7.9788885831256e-64	-1.78247730243774	0.109	0.449	2.67404471974871e-59	Neurons	MT2A
ARL3	1.14360753487424e-63	0.976425943519618	0.547	0.219	3.83268629237752e-59	Neurons	ARL3
FNBP1L	1.95695246669692e-63	0.901200965896334	0.435	0.144	6.55853049688805e-59	Neurons	FNBP1L
RPL10	2.29938008810812e-63	-0.790647260429859	0.992	0.974	7.70614242728555e-59	Neurons	RPL10
GPATCH8	2.32350378386486e-63	0.751986938785979	0.499	0.181	7.78699058124468e-59	Neurons	GPATCH8
PHTF1	2.33758464492475e-63	0.652793666314678	0.392	0.112	7.8341811790008e-59	Neurons	PHTF1
MRPL38	2.89755106209227e-63	0.825436119193521	0.585	0.232	9.71085262949604e-59	Neurons	MRPL38
TRIM2	4.57378541233862e-63	0.621839459322974	0.409	0.124	1.53285844309117e-58	Neurons	TRIM2
CNN2.1	8.04635686069215e-63	-1.22607417911404	0.006	0.314	2.69665603829237e-58	Neurons	CNN2
TNFAIP3.1	8.15908101918469e-63	-1.9752455258382	0.021	0.333	2.73443441276956e-58	Neurons	TNFAIP3
HEXDC	8.85446697585709e-63	0.689202823543516	0.487	0.174	2.96748606228874e-58	Neurons	HEXDC
FBLN5.1	1.01762467924941e-62	-1.64363277711114	0.006	0.314	3.41046735003647e-58	Neurons	FBLN5
JAKMIP2	1.34382256838476e-62	0.758867944284779	0.32	0.076	4.50368695568468e-58	Neurons	JAKMIP2
FNDC3A	1.64398591296818e-62	0.679944534286261	0.464	0.149	5.50965438872157e-58	Neurons	FNDC3A
JMJD4	1.79598959286326e-62	0.725078506552591	0.381	0.108	6.01907952152194e-58	Neurons	JMJD4
KLF10	1.95859221813881e-62	0.700739337556316	0.532	0.208	6.56402595987041e-58	Neurons	KLF10
SART3	2.67043898842161e-62	0.729470656493973	0.437	0.148	8.94970922579617e-58	Neurons	SART3
GAREM2	3.63514753798617e-62	0.667547700130696	0.333	0.081	1.21828334588068e-57	Neurons	GAREM2
ANKRD11.1	1.01043188109102e-61	0.622517931702079	0.728	0.373	3.38636140628846e-57	Neurons	ANKRD11
POSTN.1	1.02109904409769e-61	-2.61765960867115	0.011	0.318	3.42211133638899e-57	Neurons	POSTN
PLLP	1.02866336054261e-61	0.725864171997496	0.428	0.139	3.44746238652249e-57	Neurons	PLLP
GUCA1A	1.13862212246556e-61	0.760033764698858	0.281	0.054	3.81597818123108e-57	Neurons	GUCA1A
TRIM24	1.30732356372026e-61	0.634801258098209	0.503	0.186	4.38136419145208e-57	Neurons	TRIM24
ST13	1.97633431627113e-61	0.688345613696913	0.812	0.447	6.62348682755108e-57	Neurons	ST13
DLC1	2.06366657827012e-61	0.732734032195035	0.453	0.143	6.91617217041448e-57	Neurons	DLC1
TSFM	2.57017697924079e-61	0.976798681008273	0.475	0.169	8.61369112822759e-57	Neurons	TSFM
LAMC1.1	2.91763659444705e-61	-1.60924700116753	0.066	0.393	9.77816728262984e-57	Neurons	LAMC1
ATP5F1B.1	2.97031860116437e-61	0.610710793268419	0.949	0.557	9.95472575994226e-57	Neurons	ATP5F1B
POLR3GL	3.02944723204044e-61	0.62957058509358	0.4	0.115	1.01528894534603e-56	Neurons	POLR3GL
FGL2.1	3.45532234318897e-61	-1.65977567950913	0.011	0.315	1.15801673009635e-56	Neurons	FGL2
SNX4	4.23857527373953e-61	0.680951242866498	0.473	0.173	1.42051611724107e-56	Neurons	SNX4
MFAP5.1	4.73881715555513e-61	-2.58672139378011	0.018	0.324	1.58816718151275e-56	Neurons	MFAP5
EPCAM.1	5.98190451779372e-61	0.585713387915794	0.49	0.154	2.00477548009339e-56	Neurons	EPCAM
BPHL	7.92697195174942e-61	0.610620728539229	0.363	0.1	2.6566453799093e-56	Neurons	BPHL
ZNF320	1.19036087974081e-60	0.730857710967082	0.363	0.103	3.98937545236336e-56	Neurons	ZNF320
A2M.1	1.29494939779615e-60	-3.23025425780142	0.069	0.386	4.33989341177403e-56	Neurons	A2M
SNAP47	1.55294086990304e-60	0.778614257654489	0.488	0.184	5.20452603139306e-56	Neurons	SNAP47
ATP6V0B.1	1.6078923719647e-60	0.804732463856894	0.843	0.493	5.3886904954025e-56	Neurons	ATP6V0B
HES1	3.24550725290864e-60	-1.07160348854316	0.007	0.306	1.0876993007398e-55	Neurons	HES1
COIL	3.85512094805671e-60	0.638884214018171	0.387	0.116	1.29200523453172e-55	Neurons	COIL
COG2	4.56875443814488e-60	0.623562322617562	0.495	0.186	1.53117236239987e-55	Neurons	COG2
MS4A14.1	6.81380110932269e-60	-2.00814941155526	0.008	0.306	2.28357730377841e-55	Neurons	MS4A14
CHMP3	8.45738745237794e-60	0.693992471398398	0.663	0.326	2.83440883078994e-55	Neurons	CHMP3
HINFP	1.28127511153982e-59	0.713985772617922	0.376	0.112	4.29406540881454e-55	Neurons	HINFP
ST3GAL3	1.31093998763823e-59	0.609874989521982	0.292	0.059	4.39348427457077e-55	Neurons	ST3GAL3
MS4A6E.1	1.70183782959664e-59	-1.98889591928795	0.008	0.304	5.70353930211018e-55	Neurons	MS4A6E
AL645941.2.1	1.97369119473715e-59	-1.51533697942671	0.008	0.304	6.6146286700421e-55	Neurons	AL645941.2
CCDC152.1	2.26188036437852e-59	-1.80396242591669	0.283	0.6	7.58046585317816e-55	Neurons	CCDC152
MS4A7.1	2.3039074727692e-59	-1.98883511992798	0.008	0.304	7.72131550423868e-55	Neurons	MS4A7
TRAPPC4	2.40809809281351e-59	0.716687996702813	0.622	0.275	8.07049994825519e-55	Neurons	TRAPPC4
ANKRD54	2.48720789856287e-59	0.783611329967551	0.352	0.096	8.3356285512436e-55	Neurons	ANKRD54
AP003068.1	2.74564389259087e-59	0.630503591631775	0.591	0.256	9.20175094162904e-55	Neurons	AP003068.1
TMED4	3.3274192816285e-59	0.667904332528767	0.663	0.331	1.11515129804498e-54	Neurons	TMED4
CHD6	3.91940986976793e-59	0.72225982575177	0.55	0.225	1.31355102375402e-54	Neurons	CHD6
NELFCD	5.40591613168151e-59	0.731440288817325	0.586	0.265	1.81173873237174e-54	Neurons	NELFCD
AC097376.2	5.72715480377513e-59	0.592884891102621	0.38	0.108	1.9193986609372e-54	Neurons	AC097376.2
YWHAZ	7.7773157443518e-59	0.61442918444403	0.956	0.645	2.60648959856206e-54	Neurons	YWHAZ
TAF7	7.83945585331524e-59	0.644333401701275	0.597	0.266	2.62731523468007e-54	Neurons	TAF7
AIP	8.98694204918039e-59	0.704535068107855	0.556	0.232	3.01188375836231e-54	Neurons	AIP
ICAM1.1	1.14714547453557e-58	-2.05620602903679	0.014	0.309	3.8445433433585e-54	Neurons	ICAM1
CHD4	1.21043556727148e-58	0.638860311772269	0.674	0.333	4.05665376015363e-54	Neurons	CHD4
NECTIN3	1.28000976720051e-58	0.790711030710992	0.315	0.076	4.28982473379578e-54	Neurons	NECTIN3
CFAP36	1.30139829605184e-58	0.733732055628073	0.415	0.137	4.36150624938815e-54	Neurons	CFAP36
UBXN11	1.5977312401638e-58	-1.79590787135034	0.344	0.634	5.35463647828496e-54	Neurons	UBXN11
TOM1L1	2.81865408564379e-58	0.608087857646333	0.421	0.146	9.44643730262659e-54	Neurons	TOM1L1
SPINT2.1	3.98187170627784e-58	0.707186875875038	0.626	0.265	1.33448448364196e-53	Neurons	SPINT2
NUPR1.1	4.44740922246973e-58	-2.06571141690703	0.011	0.302	1.4905047268185e-53	Neurons	NUPR1
FYB1.1	5.24185724091338e-58	-1.68719089206576	0.007	0.296	1.75675603571971e-53	Neurons	FYB1
MARCKSL1	7.34296142746316e-58	0.75416425831016	0.499	0.19	2.4609200928e-53	Neurons	MARCKSL1
AL662899.2	8.52933619769284e-58	0.733401474914371	0.684	0.349	2.85852173329478e-53	Neurons	AL662899.2
HLA-DQA1.1	9.53121543007288e-58	-2.12522774361596	0.019	0.312	3.19429153923463e-53	Neurons	HLA-DQA1
PLAC9.1	9.56814659358142e-58	-1.90872298006692	0.012	0.304	3.20666864937288e-53	Neurons	PLAC9
PTPRC.1	1.02150179735872e-57	-1.62166347738291	0.026	0.32	3.42346112366801e-53	Neurons	PTPRC
RPS15	1.08878735847075e-57	-1.17528729154156	0.861	0.856	3.64896195317888e-53	Neurons	RPS15
MYL12A	1.79643128556682e-57	-1.1552939109536	0.215	0.532	6.02055981044865e-53	Neurons	MYL12A
AC011479.1.1	1.80968086365989e-57	0.604258539219576	0.615	0.252	6.06496444646977e-53	Neurons	AC011479.1
C11orf71	1.94333415933815e-57	0.636797625716389	0.297	0.065	6.51289010160587e-53	Neurons	C11orf71
PYGO2	2.39434594969927e-57	0.601062014946858	0.527	0.217	8.02441101582212e-53	Neurons	PYGO2
GCC1	2.50580814772399e-57	0.726531958326773	0.733	0.378	8.39796542628219e-53	Neurons	GCC1
SPARC.1	3.34858060783509e-57	-2.53220842793249	0.264	0.55	1.12224330490985e-52	Neurons	SPARC
PDK4	3.40826757371689e-57	-1.42216852677785	0.003	0.287	1.14224679465548e-52	Neurons	PDK4
ANAPC5	4.13163036022787e-57	0.720617402694399	0.637	0.31	1.38467459892677e-52	Neurons	ANAPC5
C1QC.1	4.37216798002015e-57	-2.75166004950547	0.004	0.289	1.46528837682395e-52	Neurons	C1QC
SUPT4H1	6.01163930816933e-57	0.705240199134282	0.587	0.273	2.01474079773987e-52	Neurons	SUPT4H1
ACTG1	1.04693140209284e-56	0.64996581149267	0.99	0.87	3.50868590097395e-52	Neurons	ACTG1
HTATSF1	1.2650199166255e-56	0.657293252348656	0.41	0.137	4.23958774857871e-52	Neurons	HTATSF1
ZNF644	1.48829718285326e-56	0.62162118248138	0.516	0.213	4.98787917861443e-52	Neurons	ZNF644
AC018616.1	1.56938599119786e-56	-1.06900218658688	0.448	0.646	5.25964021090052e-52	Neurons	AC018616.1
AL451062.3	1.74027634453342e-56	0.653495758067193	0.479	0.19	5.83236214106931e-52	Neurons	AL451062.3
ARL6IP1	2.61377976477137e-56	0.610571427425469	0.832	0.494	8.75982150365476e-52	Neurons	ARL6IP1
CFDP1	3.55288055870768e-56	0.747277934523792	0.635	0.313	1.19071239044529e-51	Neurons	CFDP1
SRPX.1	4.49624312604308e-56	-2.02720457930543	0.018	0.304	1.50687092126208e-51	Neurons	SRPX
YIPF3	6.19971370471294e-56	0.701092362504136	0.56	0.252	2.07777205099749e-51	Neurons	YIPF3
AC087190.1	6.75638513601475e-56	0.606794663041899	0.444	0.158	2.26433491448398e-51	Neurons	AC087190.1
EIF3L	7.25826304824995e-56	0.695637314394571	0.845	0.498	2.43253427799049e-51	Neurons	EIF3L
SPRYD7	7.38359640748557e-56	0.66023156344704	0.373	0.112	2.47453850000471e-51	Neurons	SPRYD7
CRMP1	8.96347379977072e-56	0.7871962051054	0.367	0.115	3.00401860925516e-51	Neurons	CRMP1
WDR45B	9.00129361358077e-56	0.634881417470542	0.572	0.264	3.01669354165546e-51	Neurons	WDR45B
COL14A1.1	1.1194575291849e-55	-1.90077070915292	0.018	0.302	3.75174996331028e-51	Neurons	COL14A1
AP002748.4	1.1733770910135e-55	0.656503030531024	0.506	0.208	3.93245598282265e-51	Neurons	AP002748.4
UHRF1BP1	1.22194390702211e-55	0.68536663556117	0.534	0.229	4.09522280999391e-51	Neurons	UHRF1BP1
CHMP1A	1.52775681140113e-55	0.600918699903333	0.561	0.258	5.12012417772976e-51	Neurons	CHMP1A
AC020916.1.1	1.81386649561828e-55	0.716727187356584	0.552	0.223	6.07899217341511e-51	Neurons	AC020916.1
C11orf49	1.8280041721625e-55	0.683992849207257	0.524	0.227	6.12637318258541e-51	Neurons	C11orf49
HLA-DMA.1	2.21215704368636e-55	-1.3949286174508	0.008	0.288	7.41382311621045e-51	Neurons	HLA-DMA
ITGB8	2.73880068149976e-55	0.591141644139958	0.327	0.082	9.17881660397831e-51	Neurons	ITGB8
CXCL8.1	3.77996086990334e-55	-2.39069264983715	0.008	0.287	1.2668160859394e-50	Neurons	CXCL8
RSPRY1	3.97190873052172e-55	0.596655132670795	0.384	0.122	1.33114549194705e-50	Neurons	RSPRY1
SAMHD1	4.99141365957569e-55	-1.23815613716472	0.045	0.34	1.6728223738702e-50	Neurons	SAMHD1
SGK1.1	6.58096089530716e-55	-1.48745673461092	0.043	0.336	2.20554323445324e-50	Neurons	SGK1
CCL3L1.1	8.21378857013038e-55	-3.62869996013344	0.021	0.302	2.75276910139349e-50	Neurons	CCL3L1
PECAM1.1	8.96179899402518e-55	-1.5629355618404	0.01	0.287	3.0034573148576e-50	Neurons	PECAM1
CSNK2B	1.08365069528371e-54	0.707495228416582	0.673	0.347	3.63174694017383e-50	Neurons	CSNK2B
STK17B.1	2.39403139578632e-54	-1.30921611333715	0.048	0.341	8.02335681983828e-50	Neurons	STK17B
ERCC1.1	2.8032835308523e-54	-1.60211237318737	0.813	0.861	9.39492442529841e-50	Neurons	ERCC1
HPF1	2.88816654978469e-54	0.603169997859774	0.495	0.202	9.67940137494842e-50	Neurons	HPF1
AC243829.1.1	2.92986756572074e-54	-3.59541345845087	0.022	0.302	9.81915815975649e-50	Neurons	AC243829.1
AC010931.3.1	2.94478818632924e-54	-1.96112559807711	0.019	0.298	9.8691631276638e-50	Neurons	AC010931.3
ISLR.1	3.91657884343608e-54	-1.96112081519291	0.019	0.297	1.31260223358917e-49	Neurons	ISLR
CD63.1	4.20919520919329e-54	-1.40479085242275	0.79	0.848	1.41066968240904e-49	Neurons	CD63
CDC5L	4.42177139998738e-54	0.779393917236205	0.516	0.228	1.48191246699177e-49	Neurons	CDC5L
COL6A3.1	8.40807653055484e-54	-2.01924230662358	0.072	0.358	2.81788276845015e-49	Neurons	COL6A3
CD34.1	8.87939127665955e-54	-1.58351552839364	0.004	0.275	2.97583919245968e-49	Neurons	CD34
KAT5	9.21994794342375e-54	0.617229416960286	0.457	0.177	3.08997335375903e-49	Neurons	KAT5
ATXN10	9.78188276627304e-54	0.640839650375605	0.552	0.247	3.27830019028875e-49	Neurons	ATXN10
TP53BP1	1.15081760312544e-53	0.611797342373098	0.443	0.17	3.85685011511462e-49	Neurons	TP53BP1
LAMTOR5	1.419415794283e-53	0.619143247352507	0.692	0.345	4.75703009296004e-49	Neurons	LAMTOR5
FBLN1.1	1.43082739887345e-53	-1.96637868190768	0.062	0.356	4.79527494458449e-49	Neurons	FBLN1
ZSCAN9	1.43165553948296e-53	0.626201200221959	0.265	0.055	4.79805037502319e-49	Neurons	ZSCAN9
DHRS3.1	2.12351520925434e-53	-1.50340434082465	0.025	0.305	7.11674887229499e-49	Neurons	DHRS3
FXYD1.1	2.57236288040133e-53	-0.968998274918909	0.008	0.28	8.62101695737701e-49	Neurons	FXYD1
ATP6V1E1	3.7722381778991e-53	0.662261228484993	0.633	0.31	1.2642279029411e-48	Neurons	ATP6V1E1
SELENOS	6.62043406752626e-53	0.700275306097419	0.641	0.323	2.21877227339075e-48	Neurons	SELENOS
AC087289.2	7.26613556028162e-53	0.728350166317239	0.539	0.224	2.43517267167278e-48	Neurons	AC087289.2
FXYD5.1	9.94866446880924e-53	-1.38868267654794	0.084	0.379	3.33419541007673e-48	Neurons	FXYD5
CSF2RA.1	1.37197733260725e-52	-1.39662326139333	0.008	0.276	4.59804483249995e-48	Neurons	CSF2RA
ATP6AP1	1.48286571821556e-52	0.771025650250215	0.638	0.329	4.96967616802762e-48	Neurons	ATP6AP1
COPS8	1.59321834724255e-52	0.615536881818746	0.55	0.243	5.33951196894867e-48	Neurons	COPS8
ACTB	1.72681811926167e-52	-0.853156432432947	0.992	0.979	5.78725824489357e-48	Neurons	ACTB
NHLRC3	1.86725082651154e-52	0.635712548953351	0.409	0.14	6.25790441997079e-48	Neurons	NHLRC3
RBM28	2.02039436096379e-52	0.651989078836585	0.487	0.206	6.77114966133405e-48	Neurons	RBM28
HLA-C.1	2.24865727129898e-52	-1.24548958357519	0.631	0.858	7.5361499790314e-48	Neurons	HLA-C
ID3.1	3.4534164871422e-52	-1.21045022101038	0.062	0.359	1.15737800150084e-47	Neurons	ID3
EGLN3	3.57586078302616e-52	0.626173708592944	0.483	0.198	1.19841398282339e-47	Neurons	EGLN3
AP005329.1	3.83732742179841e-52	-0.887664890674517	0.187	0.484	1.28604191214152e-47	Neurons	AP005329.1
PYCARD.1	4.7420268756261e-52	-1.31434572837638	0.052	0.342	1.58924288709733e-47	Neurons	PYCARD
TGIF1	4.98337407018156e-52	-0.677551703063352	0.003	0.266	1.67012798588065e-47	Neurons	TGIF1
ARHGDIA	6.33764964883223e-52	0.637689630840903	0.741	0.407	2.12399990330963e-47	Neurons	ARHGDIA
ISYNA1.1	6.84675950015668e-52	0.816650660396112	0.462	0.179	2.29462297888251e-47	Neurons	ISYNA1
AL133415.1.1	7.67237049911424e-52	-1.3048571036164	0.204	0.488	2.57131824907315e-47	Neurons	AL133415.1
SERPING1.1	8.35752289805032e-52	-2.17210914698007	0.286	0.57	2.80094022405258e-47	Neurons	SERPING1
FN1.1	9.8005601146048e-52	-1.69013330096805	0.051	0.334	3.28455971680865e-47	Neurons	FN1
SCRN2	1.01300236514382e-51	0.643136037533582	0.391	0.134	3.39497612654299e-47	Neurons	SCRN2
CD37.1	1.02213149268957e-51	-1.29593921269364	0.014	0.282	3.42557148459983e-47	Neurons	CD37
LGALS3.1	1.02244958212778e-51	-1.38322786240653	0.083	0.378	3.42663752954304e-47	Neurons	LGALS3
JAKMIP2-AS1	1.26476714649317e-51	0.6859130065032	0.285	0.072	4.2387406147572e-47	Neurons	JAKMIP2-AS1
DGCR6L	1.30475178873475e-51	0.631933769181468	0.641	0.309	4.37274514476564e-47	Neurons	DGCR6L
CYBRD1.1	1.48769850279327e-51	-1.22531210210184	0.006	0.267	4.98587276226136e-47	Neurons	CYBRD1
DVL2	1.51899024505689e-51	0.679330109915536	0.435	0.17	5.09074390728367e-47	Neurons	DVL2
NAMPT.1	1.69295530054049e-51	-1.60460645940121	0.209	0.511	5.67377039423139e-47	Neurons	NAMPT
ABCA8.1	2.00619409517589e-51	-1.72007194591844	0.008	0.271	6.72355889057247e-47	Neurons	ABCA8
CHRDL1.1	2.19307290468332e-51	-1.41560619431265	0.008	0.271	7.34986453275567e-47	Neurons	CHRDL1
CELF2	2.22615802061048e-51	-1.33553082284742	0.1	0.394	7.46074599027398e-47	Neurons	CELF2
TSPAN4.1	3.28885990304207e-51	-1.39278573589283	0.085	0.386	1.10222850790552e-46	Neurons	TSPAN4
AC006030.1	3.46981648184629e-51	0.629311734205314	0.839	0.486	1.16287429572597e-46	Neurons	AC006030.1
PAFAH1B3.1	3.89282214347729e-51	0.824960401323348	0.466	0.175	1.30464041316498e-46	Neurons	PAFAH1B3
EIF2B1	5.12336756122051e-51	0.719843022146541	0.458	0.186	1.71704540446744e-46	Neurons	EIF2B1
CCL4L2.1	5.23693847211706e-51	-2.47387472975673	0.008	0.269	1.75510755954531e-46	Neurons	CCL4L2
LYZ.1	8.06956144613454e-51	-2.44321405588758	0.044	0.317	2.70443282305753e-46	Neurons	LYZ
MRPS23	1.17004460135084e-50	0.700858438885037	0.505	0.202	3.92128747696721e-46	Neurons	MRPS23
GPR183.1	1.65348679977683e-50	-2.18034755108994	0.021	0.284	5.54149566077207e-46	Neurons	GPR183
AC145207.2	2.15345211816297e-50	0.606894010721921	0.737	0.405	7.21707942881137e-46	Neurons	AC145207.2
ASRGL1.1	3.27303812507192e-50	0.742385180841672	0.413	0.154	1.0969259972366e-45	Neurons	ASRGL1
SAP30BP	3.33260093335279e-50	0.624321642616582	0.514	0.225	1.11688787680385e-45	Neurons	SAP30BP
IGFBP3.1	3.46446741333582e-50	-1.97664332583381	0.017	0.277	1.16108160890537e-45	Neurons	IGFBP3
LST1.1	3.54611649778015e-50	-2.01941633875938	0.018	0.28	1.18844548306604e-45	Neurons	LST1
OS9	3.64442905386988e-50	0.601260527384494	0.754	0.458	1.22139395311395e-45	Neurons	OS9
AC025165.2	3.64442905386988e-50	0.601260527384494	0.754	0.458	1.22139395311395e-45	Neurons	AC025165.2
SF3B4	5.56258371456255e-50	0.729986825444236	0.553	0.247	1.86424430609849e-45	Neurons	SF3B4
AC020656.1.1	6.92110982772084e-50	-2.37361312201255	0.044	0.313	2.31954074766236e-45	Neurons	AC020656.1
ARL2BP	7.29739048610691e-50	0.649621787872561	0.389	0.137	2.44564744751387e-45	Neurons	ARL2BP
MEF2C	7.88340232467929e-50	-1.15522819842713	0.011	0.269	2.64204345509302e-45	Neurons	MEF2C
TIMP1.1	1.29030480483636e-49	-2.06991481575371	0.252	0.533	4.32432752292859e-45	Neurons	TIMP1
FBLN2.1	1.33934501156487e-49	-1.43426343154589	0.037	0.307	4.48868087175849e-45	Neurons	FBLN2
TIPRL	2.15536493959291e-49	0.604882846024893	0.457	0.184	7.22349005855168e-45	Neurons	TIPRL
LYN.1	2.19525680947955e-49	-1.16274207986687	0.036	0.308	7.35718367128975e-45	Neurons	LYN
KIF21A	2.24189034131079e-49	0.656435319316854	0.293	0.079	7.51347128986898e-45	Neurons	KIF21A
TBCE	2.52819261190041e-49	0.639476596767449	0.498	0.212	8.47298471952303e-45	Neurons	TBCE
B4GAT1	2.87591345296513e-49	0.759181651551137	0.385	0.14	9.63833634626734e-45	Neurons	B4GAT1
NDUFS8	3.18775064200068e-49	0.71240758968636	0.724	0.372	1.06834275016011e-44	Neurons	NDUFS8
MTX2	3.69273341181118e-49	0.644977338142537	0.432	0.168	1.2375826756344e-44	Neurons	MTX2
ARF5	3.93133781888183e-49	0.68127376217429	0.699	0.37	1.31754855662006e-44	Neurons	ARF5
AL591895.1.1	6.44192004624804e-49	-0.719590873581331	0.07	0.352	2.15894508429957e-44	Neurons	AL591895.1
EPHX1.1	7.51596145213635e-49	-0.844878611307647	0.078	0.363	2.51889932106898e-44	Neurons	EPHX1
AP003064.1.1	7.55489136073671e-49	0.697028909380583	0.377	0.132	2.5319462906373e-44	Neurons	AP003064.1
NBL1.1	8.0497554255916e-49	-1.19309733098862	0.21	0.495	2.69779503333277e-44	Neurons	NBL1
AC011511.5	8.74306028716176e-49	-1.38595394175709	0.012	0.266	2.93014922463939e-44	Neurons	AC011511.5
SLC25A3	1.009129302922e-48	0.603184522623494	0.908	0.591	3.38199594581278e-44	Neurons	SLC25A3
ACD	1.45554594882792e-48	0.925093549067961	0.414	0.157	4.8781166929019e-44	Neurons	ACD
SVEP1.1	1.92434913263113e-48	-1.92267134098611	0.021	0.276	6.44926368309996e-44	Neurons	SVEP1
FBXO22	3.15513541124518e-48	0.628080072048315	0.431	0.168	1.05741208172471e-43	Neurons	FBXO22
GLOD4	3.57027345508427e-48	0.702164631477289	0.492	0.21	1.19654144573694e-43	Neurons	GLOD4
KLF2	4.5090296403768e-48	-1.27883475075411	0.004	0.25	1.51115619367588e-43	Neurons	KLF2
EIPR1	5.35350991990028e-48	0.827674297681307	0.338	0.106	1.79417531455538e-43	Neurons	EIPR1
CLEC7A	5.864076996332e-48	-1.54025768916526	0.007	0.254	1.96528676455071e-43	Neurons	CLEC7A
COL5A1.1	9.29402661426489e-48	-1.87478708696128	0.051	0.317	3.11480007950473e-43	Neurons	COL5A1
AC023644.1.1	1.08363642515481e-47	-0.79082237647548	0.444	0.62	3.63169911526381e-43	Neurons	AC023644.1
PLPP3.1	1.35080444108445e-47	-1.70747048079629	0.07	0.343	4.52708600385042e-43	Neurons	PLPP3
ABCF1.1	1.49569455229122e-47	0.613802077851102	0.664	0.346	5.01267072254881e-43	Neurons	ABCF1
CD83.1	1.71908831870524e-47	-1.94913729844494	0.085	0.355	5.76135259130873e-43	Neurons	CD83
APC2	1.89138436658057e-47	0.638471596667201	0.294	0.08	6.33878556615814e-43	Neurons	APC2
TACC1.1	2.34197297380562e-47	-1.36602231990747	0.085	0.363	7.84888822441214e-43	Neurons	TACC1
AXL	4.71201386842531e-47	-1.12266849534212	0.014	0.262	1.57918432786406e-42	Neurons	AXL
APOC1	4.83125785308792e-47	-1.08471705767843	0.007	0.251	1.61914775688388e-42	Neurons	APOC1
FAM161A	5.45469070848134e-47	0.676455589203304	0.256	0.061	1.82808504404044e-42	Neurons	FAM161A
CCL4	5.66145212467935e-47	-1.90295099623258	0.011	0.255	1.89737906506504e-42	Neurons	CCL4
CYR61.1	6.62654850873575e-47	-1.22762615382468	0.011	0.256	2.2208214672177e-42	Neurons	CYR61
HLTF	8.81846015069173e-47	0.646947928607925	0.436	0.174	2.95541873490283e-42	Neurons	HLTF
EDC4	8.89315526940321e-47	0.671531669284882	0.424	0.169	2.98045205698779e-42	Neurons	EDC4
CXCL16.1	1.08530058214187e-46	-1.34589074333051	0.029	0.283	3.63727637099026e-42	Neurons	CXCL16
NELFE	1.16670757427901e-46	0.691701771211221	0.538	0.249	3.91010376443868e-42	Neurons	NELFE
AKAP13	1.64570645211496e-46	-1.73662589212624	0.256	0.521	5.51542060361809e-42	Neurons	AKAP13
MAP7	2.01743830547474e-46	0.681712387904576	0.333	0.111	6.76124273696805e-42	Neurons	MAP7
GNAI2	2.65405468570672e-46	-1.02811825258421	0.105	0.384	8.89479887367749e-42	Neurons	GNAI2
A2M-AS1.1	2.86920655314644e-46	-2.13002462321953	0.062	0.323	9.61585884221498e-42	Neurons	A2M-AS1
NFKBIL1	2.92324680202507e-46	0.590550887702999	0.261	0.064	9.79696933230681e-42	Neurons	NFKBIL1
EMP1.1	2.95845943998996e-46	-1.36326682601588	0.022	0.268	9.91498096718236e-42	Neurons	EMP1
[truncated: 4,179 more rows]
